# Supplementary material for: Qualitative analysis of pharmacogenetic applications in pediatric clinical trials registered on ClinicalTrials.gov
Source: Front Pharmacol. 2026 Jun 12;17:1792180. doi: 10.3389/fphar.2026.1792180 (PMC13308286; doi:10.3389/fphar.2026.1792180)
Supplement: Supplementary file 1 [file DataSheet1.csv]

NCT Number	Study Title	Study Status	Brief Summary	Study Results	Conditions	Interventions	Primary Outcome Measures	Secondary Outcome Measures	Other Outcome Measures	Sponsor	Collaborators	Sex	Age	Child	Adult	Older Adult	All ages	only child	only adults	only old	Phases	Early phase 1	phase 1	phase 2	phase 3	phase 4	not applicable	Enrollment		Funder Type	Study Type	Study Design	Allocation	Intervention model	Masking	Primary purpose	Start Date	Primary Completion Date	Completion Date	First Posted	Results First Posted	Last Update Posted	Assigned Disease Category	Primary PGx Theme	primary outcome domain	Secondary outcome domain(s)_1	Secondary outcome domain(s)_2	Secondary outcome domain(s)_3	Secondary outcome domain(s)_4
NCT01204086	Pharmacogenomics Studies of Antidepressants	UNKNOWN	The purpose of this study is to establish the clinical effectiveness of antidepressants by pharmacogenomic approach, and to determine the levels of inflammatory factors between the baseline and the end point of the study in Taiwanese major depressive disorder (MDD) patients.	NO	Major Depressive Disorder|Antidepressive Agents|Pharmacogenetics|Venlafaxine|Fluoxetine	DRUG: Venlafaxine|DRUG: Fluoxetine	Hamilton Depression Rating Scale (HDRS), baseline|Hamilton Depression Rating Scale (HDRS), 2 weeks|Hamilton Depression Rating Scale (HDRS), 4 weeks|Hamilton Depression Rating Scale (HDRS), 6 weeks	C-reactive Protein and IL-6, baseline|fasting blood glucose, lipid profiles, baseline|C-reactive Protein and IL-6, 6 weeks|fasting blood glucose, lipid profiles, 6 weeks		National Cheng-Kung University Hospital	Department of Health, Executive Yuan, R.O.C. (Taiwan)	ALL	CHILD, ADULT, OLDER_ADULT	1	1	1	1	0	0	0	PHASE4	0	0	0	0	1	0	200		OTHER	INTERVENTIONAL	Allocation: RANDOMIZED|Intervention Model: PARALLEL|Masking: NONE|Primary Purpose: TREATMENT	RANDOMIZED	PARALLEL	NONE	TREATMEN	2007-03	2010-12	2011-02	17/09/2010		17/09/2010	Psychiatry	Biomarker-guided therapy selection	Clinical efficacy	Biomarkers / molecular
NCT03145272	Population Pharmacokinetics and Pharmacogenomics of Oral Oxycodone in Thai Pediatric Surgical Patients	UNKNOWN	This study is designed as an experimental trial which collect prospective data at Mahidol university. It aims to characterize the responses of Thai pediatric population,age 1 - 6 years, to oxycodone oral syrup and its metabolites (oxymorphone, noroxymorphone and noroxycodone) with specific respect to the pharmacogenomics (How drug affects patients). A total of 20 generally healthy, opioid-naive c…	NO	Pharmacokinetics|Pharmacogenomics|Oxycodone	DRUG: Oxycodone	Pharmacokinetics metric (serum level of oxycodone and its metabolites at different time points), Oxycodone, oxymorphone, noroxymorphone and noroxycodone serum levels \[ Time Frame: The 10 samples will be drawn at the following time points: 8 blood samples will be taken at 30 minutes, 1, 1.5, 2, 3, 4, 5, and 6 hours post-dose in every patient along other 2 samples at approximately either 8 and 12 …			Mahidol University		ALL	CHILD	1	0	0	0	1	0	0	PHASE4	0	0	0	0	1	0	20		OTHER	INTERVENTIONAL	Allocation: NA|Intervention Model: SINGLE_GROUP|Masking: NONE|Primary Purpose: TREATMENT	NA	SINGLE_GROUP	NONE	TREATMEN	08/10/2018	01/08/2020	01/12/2023	09/05/2017		21/03/2023	Pain/Perioperative	Toxicity reduction / safety	PK / dosing	Biomarkers / molecular
NCT01419249	First Year Growth Response Associated Genetic Markers Validation Phase IV Open-label Study in Growth Hormone Deficient and Turner Syndrome Pre-pubertal Children: the PREDICT Pharmacogenetics Validation Study	COMPLETED	PREDICT Validation is a validation pharmacogenetic trial. The purpose of this study is to confirm that some genes can be used to predict how well a subject diagnosed with idiopathic growth hormone deficiency (IGHD) or turner syndrome (TS) will respond to a treatment with recombinant human growth hormone (r-hGH).	YES	Idiopathic Growth Hormone Deficiency|Turner Syndrome	OTHER: Blood sampling	Change From Baseline in Height at Year 1, Change from baseline in height at year 1 was one of the growth parameter to assess the first year growth response to r-hGH treatment., Baseline and Year 1|Change From Baseline in Height Standard Deviation Score (SDS) at Year 1, Height SDS was calculated as height minus reference mean height divided by standard deviation of the reference population. Height…	Evaluation of the Contribution of Validated Genetic Markers to the Amplitude of First Year Growth Response to r-hGH Therapy in IGHD Children Using Growth Hormone Deficiency Kabi-Pharmacia International Growth Study (GHD KIGS) Predictive Model, GHD KIGS predictive model includes various clinical, auxological and biological markers which are as follows: maximum growth hormone (GH) response to provo…		Merck KGaA, Darmstadt, Germany	Merck Serono S.A., Geneva	ALL	CHILD, ADULT	1	1	0	0	0	1	0	PHASE4	0	0	0	0	1	0	458		INDUSTRY	INTERVENTIONAL	Allocation: NON_RANDOMIZED|Intervention Model: SINGLE_GROUP|Masking: NONE|Primary Purpose:	NON_RANDOMIZED	SINGLE_GROUP	NONE	NA	2011-09	2012-10	2012-10	18/08/2011	16/01/2014	16/01/2014	Endocrine/Metabolic/Genetic	Toxicity reduction / safety	Functional / physiological / growth	Biomarkers / molecular	Functional / physiological / growth
NCT03743727	Treatment of Egyptian Hepatitis C Genotype 4 Infected Children and Adolescents With Combined Ledipasvir/Sofosbuvir	UNKNOWN	This is an open, uncontrolled study of twenty-five chronic HCV infected patients carried out at Yassin Abdel Ghaffar Charity Center for Liver Disease and Research. The aim of this study is to investigate the safety \& efficacy of combined therapy ledipasvir (LDV) and sofosbuvir (SOF) for treating HCV Genotype 4 in children aged 8 to 18. Due to previous positive results in other clinical studies o…	NO	Hepatitis C Genotype 4	DRUG: Combined therapy LDV and SOF	Incidence of Treatment Emergent Adverse Events, The presence of any adverse effects will be used to characterize this outcome measure., During the 12 weeks of treatment.|Sustained Viral Clearance, HCV RNA qPCR will be used to determine if the target of viral clearance has been established. Detection limit of the kit is 12 IU/ml., At Week 12 after end of treatment.			Yassin Abdelghaffar Charity Center for Liver Disease and Research		ALL	CHILD, ADULT	1	1	0	0	0	1	0	PHASE4	0	0	0	0	1	0	25		OTHER	INTERVENTIONAL	Allocation: NA|Intervention Model: SINGLE_GROUP|Masking: NONE|Primary Purpose: TREATMENT	NA	SINGLE_GROUP	NONE	TREATMEN	01/08/2018	30/03/2019	30/06/2019	16/11/2018		16/11/2018	Infectious Diseases	Biomarker-guided therapy selection	Safety / adverse events	Clinical efficacy
NCT03080415	Treatment of Egyptian Hepatitis C Genotype 4 Infected Children (and Adolescents) With Combined Sofosbuvir & Daclatasvir	COMPLETED	This is an open, uncontrolled pilot study of thirty chronic HCV infected patients carried out at Yassin Abdel Ghaffar Charity Center for Liver Disease and Research. The aim of this study is to investigate the safety \& efficacy of combined therapy sofosbuvir (SOF) and daclatasvir (DCV) for treating HCV Genotype 4 in children aged 8 to 18. Due to previous positive results in other clinical studies…	NO	Hepatitis C Genotype 4	DRUG: Combined Therapy SOF and DCV	Incidence of Treatment Emergent Adverse Events, The presence of any adverse effects will be used to characterize this outcome measure., During the 12 weeks of treatment.|Sustained Viral Clearance, HCV RNA qPCR will be used to determine if the target of viral clearance has been established. Detection limit of the kit is 12 IU/ml., At Week 12 after end of treatment.			Yassin Abdelghaffar Charity Center for Liver Disease and Research	Egyptian Cure Bank|Society of Friends of Liver Patients in the Arab World (SLPAW)	ALL	CHILD, ADULT	1	1	0	0	0	1	0	PHASE3	0	0	0	1	0	0	40		OTHER	INTERVENTIONAL	Allocation: NA|Intervention Model: SINGLE_GROUP|Masking: NONE|Primary Purpose: TREATMENT	NA	SINGLE_GROUP	NONE	TREATMEN	18/03/2017	18/02/2018	18/05/2018	15/03/2017		06/06/2018	Infectious Diseases	Biomarker-guided therapy selection	Safety / adverse events	Clinical efficacy
NCT06510699	Pharmacogenomics for Better Treatment of Fungal Infections in Cancer	NOT_YET_RECRUITING	This project aims to address invasive fungal infections in patients with blood cancer, by precision dosing of voriconazole based on CYP2C19 genotype testing with Bayesian dose-forecasting dosing software to develop patient-centric and maximally effective dosing regimens. This study investigates if voriconazole increases the proportion of patients achieving therapeutic exposure at day 8 of dosing …	NO	Fungal Infection|Haematological Malignancy|Blood Cancer|Infectious Disease	OTHER: genotype-directed dosing with dosing software based on therapeutic drug monitoring	Therapeutic trough voriconazole concentration at Day 8, Proportion of patients with measured therapeutic trough voriconazole concentration at Day 9 (+/- 1 day), Day 8	Simulated therapeutic trough voriconazole exposure at Day 8, Proportion of patients with simulated therapeutic trough voriconazole exposure at Day 8, Day 8|Measured therapeutic trough voriconazole exposure at Day 14., Proportion of patients with measured therapeutic trough voriconazole exposure at Day 14., Day 14|Simulated therapeutic trough voriconazole exposure at Day 14, Proportion of patients…		The University of Queensland	Metro North Hospital and Health Service|Fred Hutchinson Cancer Research Center/University of Washington Cancer Consortium|University of Sydney|Western Sydney Local Health District|Sydney Children's Hospitals Network|Peter MacCallum Cancer Centre, Australia|University of Melbourne|Queensland Children's Hospital|Royal Adelaide Hospital|Pathology Queensland|Royal Brisbane and Women's Hospital	ALL	CHILD, ADULT, OLDER_ADULT	1	1	1	1	0	0	0	PHASE2	0	0	1	0	0	0	104		OTHER	INTERVENTIONAL	Allocation: RANDOMIZED|Intervention Model: PARALLEL|Masking: NONE|Primary Purpose: TREATMENT	RANDOMIZED	PARALLEL	NONE	TREATMEN	01/11/2024	01/06/2026	02/09/2026	19/07/2024		19/07/2024	Oncology	Biomarker-guided therapy selection	PK / dosing	PK / dosing	Clinical efficacy	Safety / adverse events	Health services / implementation / economic
NCT06529536	Utilising Genotype Informed Bayesian Dosing of Tacrolimus in Children Post Solid Organ Transplantation.	RECRUITING	This study aims to evaluate the efficacy of genotype-informed Bayesian dosing of tacrolimus in optimising drug exposure among paediatric solid organ transplant recipients. By tailoring tacrolimus dosage based on individual genetic makeup and using Bayesian modeling to predict drug levels, the researchers hope to increase the likelihood of achieving therapeutic drug concentrations while minimising…	NO	Solid Organ Transplant	DIAGNOSTIC_TEST: Genotyping for CYP3A4 and CYP3A5 genes|DEVICE: Use of NextDose platform|DRUG: Tacrolimus	Co-primary outcome: proportion of cohort with tacrolimus concentration within therapeutic range in the initial 2 weeks post-transplant, To measure 1. Proportion of Tacrolimus doses within therapeutic range in the initial 2 weeks post-transplant. * Day 4 (assessing first dose) * Day 10 (assessing Bayesian adapted dose), Post transplantation at Day 4 and Day 10	Proportion of cohort to reach therapeutic range in the immediate post-transplant period., To measure the time to therapeutic exposure in the immediate post-transplant period (first 2 weeks post transplant), Post transplantation at Week 2|Change in proportion of cohort to stay within therapeutic range post-transplant period., To measure the time within therapeutic range in the first 12-weeks post-…		Murdoch Childrens Research Institute		ALL	CHILD, ADULT	1	1	0	0	0	1	0	PHASE2	0	0	1	0	0	0	45		OTHER	INTERVENTIONAL	Allocation: NA|Intervention Model: SINGLE_GROUP|Masking: NONE|Primary Purpose: SUPPORTIVE_CARE	NA	SINGLE_GROUP	NONE	SUPPORTIVE_CAR	05/08/2024	2027-08	02/08/2027	31/07/2024		19/09/2024	Transplant	Biomarker-guided therapy selection	PK / dosing	PK / dosing	Safety / adverse events	Clinical efficacy	Health services / implementation / economic
NCT03390946	Feasibility Study of Interval Compressed Regimen Using Four-drugs for Osteosarcoma	UNKNOWN	The aim of the study is to test the feasibility of four-drug, interval-compressed regimen in osteosarcoma. Primary objective is to explore the toxicity and mortality related to treatment. Secondary objectives are to examine tumor necrosis rates after neoadjuvant chemotherapy, and to evaluate the usefulness of circulating cell-free DNA, survivin, or transforming growth factor-beta1 levels as well …	NO	Osteosarcoma|Feasibility|Treatment Response|Biomarker	DRUG: Poor responder group adjuvant chemotherapy|DRUG: Good responder group adjuvant chemotherapy	Toxicity determined according to CTCAE, treatment-related toxicity (organ dysfunction, neutropenic fever, infection, mortality, et al.), Until study completion, an average of 3 years	tumor necrosis rate, necrosis rate of the excised tumor after neoadjuvant chemotherapy, Until study completion, an average of 3years|Predictive or prognostic biomarker, Usefulness of circulating cell-free DNA, survivin, transforming growth factor-beta1 levels and programmed cell death 1 expression in tumor specimen as a biomarker, Until study completion, an average of 3 years		Byung-Kiu Park	Samsung Medical Center|Chungnam National University Hospital	ALL	CHILD, ADULT	1	1	0	0	0	1	0	PHASE2	0	0	1	0	0	0	23		OTHER_GOV	INTERVENTIONAL	Allocation: NA|Intervention Model: SINGLE_GROUP|Masking: NONE|Primary Purpose: TREATMENT	NA	SINGLE_GROUP	NONE	TREATMEN	01/02/2018	31/12/2020	31/12/2020	05/01/2018		09/01/2018	Oncology	Biomarker-guided therapy selection	Safety / adverse events	Clinical efficacy	Biomarkers / molecular
NCT00757029	Pharmacogenetic Study of Methylphenidate in Attention Deficit/Hyperactivity Disorder(ADHD)	COMPLETED	The noradrenergic system plays a known role in attentional systems and suspected causal role in attention deficit/hyperactivity disorder(ADHD).Methylphenidate also has been suspected as a inhibitor of norepinephrine transporter(SLC6A2). The investigators hypothesis is that norepinephrine transporter polymorphism is associated with responses and adverse effects of OROS-methylphenidate in treatment…	NO	Attention Deficit Disorder With Hyperactivity|Methylphenidate|Pharmacogenetics	GENETIC: norepinephrine transporter polymorphism,	Korean ADHD Rating scale-parent version (KARS), baseline,1,2,4,8 weeks	Barkely side effect rating scale, 1,2,4,8weeks		Hallym University Medical Center		ALL	CHILD, ADULT	1	1	0	0	0	1	0	PHASE4	0	0	0	0	1	0	150		OTHER	INTERVENTIONAL	Allocation: NON_RANDOMIZED|Intervention Model: SINGLE_GROUP|Masking: NONE|Primary Purpose: TREATMENT	NON_RANDOMIZED	SINGLE_GROUP	NONE	TREATMEN	2005-10	2008-08	2010-08	22/09/2008		05/10/2011	Psychiatry	Biomarker-guided therapy selection	Clinical efficacy	Safety / adverse events
NCT00246519	Pharmacogenomic Evaluation of Antihypertensive Responses	COMPLETED	There are many medications available for the treatment of high blood pressure (hypertension), but finding the right one for a specific patient can be challenging. In fact, it is estimated that only 34% of people with hypertension have their blood pressure under control. The hypothesis is that genetic differences between individuals influence their response to antihypertensive medications. This st…	YES	Hypertension	DRUG: Hydrochlorothiazide|DRUG: Atenolol	Blood Pressure Response (Delta BP (After 18 Weeks of Medication - Baseline))., baseline to 18 weeks of treatment	Adverse Metabolic Responses, 9-18 weeks of treatment		University of Florida		ALL	CHILD, ADULT, OLDER_ADULT	1	1	1	1	0	0	0	PHASE4	0	0	0	0	1	0	1701		OTHER	INTERVENTIONAL	Allocation: RANDOMIZED|Intervention Model: CROSSOVER|Masking: NONE|Primary Purpose: TREATMENT	RANDOMIZED	CROSSOVER	NONE	TREATMEN	2005-10	2010-12	2010-12	30/10/2005	10/07/2013	07/05/2018	Cardiovascular	Biomarker-guided therapy selection	Clinical efficacy	Safety / adverse events	Biomarkers / molecular
NCT01844700	1/2-MC4R Genotype and Pediatric Antipsychotic Drug- Induced Weight Gain	TERMINATED	We will conduct a 12-week, randomized open label study, comparing usual care (UC) antipsychotic treatment (aripiprazole, quetiapine, risperidone) with ziprasidone (ZIP) in children and adolescents aged 13-18 years old. Patients will have 10 days or less lifetime antipsychotic exposure and be in clinical need for antipsychotic treatment for a pediatric psychiatric disorder with FDA indication for …	YES	High Risk MC4R Genotype|Low Risk MC4R Genotype|One Week or Less Antipsychotic Lifetime Exposure	DRUG: Ziprasidone|DRUG: aripiprazole, quetiapine, or risperidone	Weight Change, baseline to week 12	Percent Weight Change Compared to Baseline Weight, baseline to week 12|BMI Z-scores, baseline to week 12|BMI Percentile, baseline to week 12		Northwell Health		ALL	CHILD, ADULT	1	1	0	0	0	1	0	PHASE4	0	0	0	0	1	0	14		OTHER	INTERVENTIONAL	Allocation: RANDOMIZED|Intervention Model: PARALLEL|Masking: NONE|Primary Purpose:	RANDOMIZED	PARALLEL	NONE	NA	2013-07	2014-04	2014-04	01/05/2013	05/02/2016	05/02/2016	Psychiatry	Biomarker-guided therapy selection	Functional / physiological / growth	Functional / physiological / growth
NCT06701825	Effectiveness and Cost-effectiveness of a Pre-emptive Genotyping Strategy in Patients Receiving Tacrolimus	NOT_YET_RECRUITING	This is a phase IV multicentre adaptive single-blinded randomized clinical trial to evaluate if preemptively genotyping populations at pretransplant chronic kidney disease susceptible of receiving tacrolimus therapy is effective, cost-effective, and feasible within the Spanish National Health System when compared to the current standard of care. This trial is nested within the iPHARMGx master pro…	NO	Kidney Disease, Chronic|Transplant Recipient (Kidney)|Immunosuppression	DRUG: Tacrolimus|DRUG: Tacrolimus	Tacrolimus concentrations levels, Number and percentage of patients achieving tacrolimus target plasma concentrations at visit 3. Tacrolimus concentrations levels at day 4 (+/-1d) will be the effectiveness surrogate outcome. It will be considered therapeutic range levels between 7-10 ng/ml., 4 days	Incremental cost-effectiveness ratio (ICER), Cost-effectiveness ratio that divides the differences in costs between both treatments by the difference in effectiveness between both treatments., Though study completion, on average 18 months|Number and percentage of patients with transplant rejection., Transplant rejection will be considered if there is histological confirmation and/or the patient i…	Novel prognostic and predictive genetic biomarkers of tacrolimus safety and effectiveness, All participants DNA sample will be susceptible of deep sequencing analysis assessed trough techniques only available at Nation Centre of Oncological Investigations (CNIO) and genome-wide association studies when applicable, Though study completion, on average 18 months|Identification of new actionable gene…	Instituto de InvestigaciÃ³n Hospital Universitario La Paz	Instituto de Salud Carlos III	ALL	CHILD, ADULT, OLDER_ADULT	1	1	1	1	0	0	0	PHASE4	0	0	0	0	1	0	160		OTHER	INTERVENTIONAL	Allocation: RANDOMIZED|Intervention Model: PARALLEL|Masking: SINGLE (PARTICIPANT)|Primary Purpose: TREATMENT	RANDOMIZED	PARALLEL	SINGLE (PARTICIPANT)	TREATMEN	01/02/2025	01/08/2026	31/10/2026	22/11/2024		03/12/2024	Transplant	Biomarker-guided therapy selection	PK / dosing	Health services / implementation / economic	Clinical efficacy	Safety / adverse events	PK / dosing
NCT00584701	Pharmacogenomics in Autism Treatment	COMPLETED	Autism is a complex neurodevelopmental disorder that is thought to involve an interaction between multiple and variable susceptibility genes, environmental factors, and epigenetic effects. Great concern has been raised about the marked increase in the prevalence of autism spectrum disorders in the last decade. Risperidone, the most studied atypical antipsychotic used in children, has been shown t…	YES	Autism	DRUG: Risperidone	Percent Change of ABC - Irritability Subscale Score, Aberrant Behavior Checklist-Irritability (ABC-I)subscale: measure of assessing changes in symptoms of irritability in children with autism (survey that was normed on a developmentally delayed population of children and adults and is usually completed by a parent or caregiver. There are 45 items that are rated on a 4-point scale from "no problem…	Exon Expression Positively or Negatively Correlated With Percentage Improvement in ABC-I, Affymetrix GeneChip Human Exon 1.0 ST Arrays (Affymetrix, Santa Clara, CA, USA) were used to obtain gene expression values. Raw data (Affymetrix.CEL files) was imported into Partek Genomics Suite 6.4 (Partek, St Louis, MO, USA). Probe summarization and probe set normalization were performed using robust mult…		University of California, San Francisco	Janssen, LP|National Institute of Mental Health (NIMH)	ALL	CHILD, ADULT	1	1	0	0	0	1	0	PHASE2|PHASE3	0	0	1	1	0	0	49		OTHER	INTERVENTIONAL	Allocation: NA|Intervention Model: SINGLE_GROUP|Masking: NONE|Primary Purpose: TREATMENT	NA	SINGLE_GROUP	NONE	TREATMEN	2008-01	2009-05	2009-05	02/01/2008	24/07/2012	24/07/2012	Psychiatry	Biomarker-guided therapy selection	Clinical efficacy	Biomarkers / molecular
NCT01071499	Pharmacokinetics of Oral Morphine and Pharmacogenomics of CYP2D6 and UGT2B7, in an Urban Pediatric Population Presenting for Elective Surgery	COMPLETED	The purpose of this study is to identify and collect samples from children who have taken a single oral dose of the pain medication morphine, and to determine the genetic differences in the way children metabolize (break down in the body and how it affects them) morphine.	NO	Pain	DRUG: Morphine|DRUG: Morphine|DRUG: Morphine	1 mL blood sample will be obtained at 30, 60, 90, 120, 180 and 240 min after morphine administration., 4 hours	Face, Legs, Activity, Cry and Consolability (FLACC) pain score, 4 hours		University of British Columbia		ALL	CHILD	1	0	0	0	1	0	0	PHASE2|PHASE3	0	0	1	1	0	0	43		OTHER	INTERVENTIONAL	Allocation: RANDOMIZED|Intervention Model: PARALLEL|Masking: NONE|Primary Purpose: OTHER	RANDOMIZED	PARALLEL	NONE	OTHE	2010-03	2012-11	2012-11	19/02/2010		05/07/2017	Pain/Perioperative	Biomarker-guided therapy selection	PK / dosing	Clinical efficacy
NCT00149084	Tailored Treatment of H. Pylori Infection Based Polymorphisms of CYP2C19 and 23S rRNA of H. Pylori	UNKNOWN	The eradication rate of the standard H. pylori eradication therapy (such as the triple therapy with a proton pump inhibitor \[PPI\], amoxicillin and clarithromycin) depends on bacterial susceptibility to clarithromycin and genotypes of CYP2C19 in patients. The investigators intend to investigate whether the tailored therapy based on the two above-mentioned factors increases the cure rate of the i…	NO	Helicobacter Infections|Gastritis|Gastric Ulcer|Duodenal Ulcer	DRUG: Lansoprazole, clarithromycin, amoxicillin	Whether the tailored treatment yields a higher eradication rate in comparison with the standard treatment	Cost-effectiveness of the tailored strategy		Hamamatsu University	Yokoyama Foundation for Clinical Pharmacology	ALL	CHILD, ADULT, OLDER_ADULT	1	1	1	1	0	0	0	PHASE3	0	0	0	1	0	0	296		OTHER	INTERVENTIONAL	Allocation: RANDOMIZED|Intervention Model: FACTORIAL|Masking: NONE|Primary Purpose: TREATMENT	RANDOMIZED	FACTORIAL	NONE	TREATMEN	2003-04			08/09/2005		11/09/2006	Infectious Diseases	Biomarker-guided therapy selection	Clinical efficacy	Health services / implementation / economic
NCT00106353	Study Evaluating Biomarkers In Relapsed/Refractory Pediatric Solid Tumors	COMPLETED	This is an open label, two-part study of temsirolimus given as a 60-minute intravenous (IV) infusion once weekly to pediatric subjects with advanced solid tumors. Part 1 is an ascending-dose study to evaluate the safety of IV temsirolimus given once weekly to subjects ages 1 to 21 years with advanced solid tumors disease that is recurrent or refractory to standard therapy or for whom standard the…	YES	Adenocarcinoma|Neoplasms	DRUG: Torisel	Number of Participants With Adverse Events (AEs) and Serious Adverse Events (SAEs): Part 1, An AE was any untoward medical occurrence in a participant who received study drug without regard to possibility of causal relationship. An SAE was an AE resulting in any of the following outcomes or deemed significant for any other reason: death; initial or prolonged inpatient hospitalization; life-threat…	Number of Participants Who Reached Maximum Tolerated Dose Due to Dose Limiting Toxicity: Part 1, Maximum tolerated dose (MTD) defined as the dose level at which \>=2 of 3 participants or \>=2 of 6 participants if the dose level had been expanded, experienced a dose limiting toxicity (DLT) by day 21 after the first dose of study treatment. DLT defined as failure to recover to NCI-CTCAE version 3.0…		Pfizer		ALL	CHILD, ADULT	1	1	0	0	0	1	0	PHASE1|PHASE2	0	1	1	0	0	0	71		INDUSTRY	INTERVENTIONAL	Allocation: |Intervention Model: PARALLEL|Masking: NONE|Primary Purpose: TREATMENT		PARALLEL	NONE	TREATMEN	2005-03	2009-10	2012-01	23/03/2005	11/01/2011	08/02/2013	Oncology	Biomarker-guided therapy selection	Safety / adverse events	Clinical efficacy	PK / dosing	Biomarkers / molecular
NCT01722396	Pharmacogenetics of Vitamin D Supplementation in Tuberculosis	COMPLETED	Previous studies of vitamin D supplementation have suggested there may be differences in response between individuals. This study is an open label study of vitamin D supplementation in patients with active or latent tuberculosis in which active disease patients take 100000units of vitamin D every 8 weeks during their tuberculosis treatment. Genotyping for relevant vitamin D pathway polymorphisms …	NO	Tuberculosis	DIETARY_SUPPLEMENT: Vitamin D	Change in post supplementation vitamin D level, 8,16 and 24 weeks	Ex vivo responses of monocytes to vitamin D, 0 and 8 weeks|Ex vivo responses of T cells to vitamin D, 0 and 8 weeks	Serum levels of inflammatory markers, 0, 8 , 16 and 24 weeks|Serum levels of calcium, 0,8, 16 and 24 weeks|TB score, 0,8.16 and 24 weeks	University of Birmingham	Heart of England NHS Trust	ALL	CHILD, ADULT, OLDER_ADULT	1	1	1	1	0	0	0	PHASE3	0	0	0	1	0	0	62		OTHER	INTERVENTIONAL	Allocation: NA|Intervention Model: SINGLE_GROUP|Masking: NONE|Primary Purpose: TREATMENT	NA	SINGLE_GROUP	NONE	TREATMEN	2011-03	2012-11	2012-11	06/11/2012		16/01/2013	Infectious Diseases	Biomarker-guided therapy selection	Biomarkers / molecular	Biomarkers / molecular
NCT04238884	Effectiveness and Efficiency of a Voriconazole Preemptive Genotyping Strategy	UNKNOWN	This is a phase IV pragmatic, multicentre, randomised, simple-blind, parallel arm, centre-stratified clinical trial. The main objective is to compare efficiency of voriconazole preemptive genotyping strategy, compared with routine practice.	NO	Invasive Fungal Infections	DRUG: Voriconazole preemptive genotyping strategy|DRUG: Voriconazole clinical practice	Serum voriconazole concentration, Serum voriconazole concentration within the therapeutic range, in Î¼g/mL., Day 5 of treatment	Therapeutic failure, % of patients with therapeutic failure. A patient has a therapeutic failure if: 1. In patient with suspected or confirmed invasive aspergillosis: drug change or association, because of bad clinical or radiological evolution of the disease. 2. In patient who receive prophylactic treatment: the necessity of change because of suspected or confirmed invasive fungal disease., With…		Instituto de InvestigaciÃ³n Hospital Universitario La Paz		ALL	CHILD, ADULT, OLDER_ADULT	1	1	1	1	0	0	0	PHASE4	0	0	0	0	1	0	146		OTHER	INTERVENTIONAL	Allocation: RANDOMIZED|Intervention Model: PARALLEL|Masking: SINGLE (PARTICIPANT)|Primary Purpose: TREATMENT	RANDOMIZED	PARALLEL	SINGLE (PARTICIPANT)	TREATMEN	02/01/2020	18/01/2020	31/12/2022	23/01/2020		23/01/2020	Infectious Diseases	Biomarker-guided therapy selection	PK / dosing	Clinical efficacy	Safety / adverse events	Health services / implementation / economic
NCT00088452	Childhood Absence Epilepsy Rx PK-PD-Pharmacogenetics Study	COMPLETED	The purpose of this study is to determine the best initial treatment for childhood absence epilepsy.	YES	Childhood Absence Epilepsy|Petit Mal Epilepsy|Epilepsy|Seizures	DRUG: Ethosuximide|DRUG: Lamotrigine|DRUG: Valproic acid	Number of Participants With Freedom From Treatment Failure at 16-20 Weeks of Double Blind Therapy, Treatment failure was defined as persistence of absence seizures at week 16 or week 20, a generalized tonic-clonic seizure at any time, excessive drug-related systemic toxicity, a moderately severe rash (possibly drug-related), pancreatitis, or increase in the body-mass index of at least 3.0 from ba…	Number of Participants With Attention Deficit as Measured by the Confidence Index of the CPT-II and the K-CPT, A Confidence Index of 0.60 or higher on the Conners' Continuous Performance Test at the visit at 16 or 20 weeks or at an earlier visit when treatment was discontinued (as long as the discontinuation occurred 1 month or more after the baseline visit and was not due to intolerable adverse …		Children's Hospital Medical Center, Cincinnati	National Institute of Neurological Disorders and Stroke (NINDS)	ALL	CHILD	1	0	0	0	1	0	0	PHASE3	0	0	0	1	0	0	453		OTHER	INTERVENTIONAL	Allocation: RANDOMIZED|Intervention Model: PARALLEL|Masking: TRIPLE (PARTICIPANT, CARE_PROVIDER, INVESTIGATOR)|Primary Purpose: TREATMENT	RANDOMIZED	PARALLEL	TRIPLE (PARTICIPANT, CARE_PROVIDER, INVESTIGATOR)	TREATMEN	2004-07	2013-01	31/08/2016	27/07/2004	14/10/2020	14/10/2020	Neurology	Biomarker-guided therapy selection	Clinical efficacy	Functional / physiological / growth	Safety / adverse events
NCT07046676	Pharmacogenetics-Based Study on Individualized Use of Sodium Valproate	RECRUITING	Sodium valproate (VPA) is a first-line prescription drug widely used in the treatment of epilepsy. However, in clinical applications, it has been found that there is a large individual variation in the blood concentration of VPA. In particular, excessively high blood drug concentrations can lead to various side effects, especially hepatotoxicity. Blood drug concentration monitoring can reduce the…	NO	Epilepsy	DRUG: sodium valproate	The blood concentration of valproic acid, The effective blood concentration of valproic acid should be maintained at 50 - 100 ug/mL., Collect data on the first patient and follow up for a period of three years.			The First Affiliated Hospital of University of South China		ALL	CHILD, ADULT, OLDER_ADULT	1	1	1	1	0	0	0	PHASE4	0	0	0	0	1	0	312		OTHER	INTERVENTIONAL	Allocation: NA|Intervention Model: SINGLE_GROUP|Masking: NONE|Primary Purpose: TREATMENT	NA	SINGLE_GROUP	NONE	TREATMEN	01/12/2022	30/12/2025	30/05/2026	01/07/2025		10/07/2025	Neurology	Biomarker-guided therapy selection	PK / dosing	Biomarkers / molecular	Safety / adverse events
NCT00001956	Influence of Genetics in Pain Sensitivity	COMPLETED	The purpose of this study is to learn more about the role of genetics in pain sensitivity. Pain perception varies widely among individuals, and information gained from this trial may lead to better methods of preventing and controlling pain. The study consists of two parts, described below. All enrollees will participate in part 1; patients needing oral surgery for removal of third molars may als…	NO	Healthy|Hyperalgesia|Pain	PROCEDURE: Blood draw|PROCEDURE: Oral surgery|PROCEDURE: Tissue biopsy				National Institute of Dental and Craniofacial Research (NIDCR)		ALL	CHILD, ADULT, OLDER_ADULT	1	1	1	1	0	0	0	PHASE2	0	0	1	0	0	0	800		NIH	INTERVENTIONAL	Allocation: |Intervention Model: |Masking: |Primary Purpose: TREATMENT				TREATMEN	2000-01		2005-02	19/01/2000		30/06/2006	Pain/Perioperative	Biomarker-guided therapy selection	Functional / physiological / growth	Biomarkers / molecular	Clinical efficacy
NCT02670564	ALL SCTped FORUM - Pharmacogenomic Study (add-on Study)	RECRUITING	Pharmacogenomics (PG) offers the opportunity to individualize treatment according to patient genetic variations which influence activity of enzyme metabolizing or acting in the pathway of prescribed chemotherapy drugs. This add-on research aims to prospectively investigate variations in several candidate genes related to all types of chemotherapeutic drugs and TBI used in the main related study N…	NO	Acute Lymphoblastic Leukemia	GENETIC: Pharmacogenomics|OTHER: Busulfan plasma level measurements	Genetic variants in participants as a marker of risk of Adverse events and/or Efficacy of the studied agents, Genotyping of candidates genes related to pharmacokinetics and pharmacodynamics of the studied agents. Association study between the herein genetic variants and the below mentioned phenotypes (odd ratio)., through study completion, an average of 2 years	Number of participants with acute Graft-versus-host disease (aGvHD) according to the Glucksberg scale and Seattle criteria, 18 months after inclusion of first patient, afterwards, annually up to 10 years|Number of participants with chronic Graft-versus-host disease (cGvHD) according to the Glucksberg scale and Seattle criteria, 18 months after inclusion of first patient, afterwards, annually up t…	Administered Bu dose(mg) per day, Bu pharmacokinetics profile, Measures assessed at time of conditioning (up to 5days)|Target Bu plasma concentration(ng/ml), Bu pharmacokinetics profile, Measures assessed at time of conditioning (up to 5days)|Target Bu Area under the plasma concentration versus time curve (AUC) (min*ng/ml), Bu pharmacokinetics profile, Measures assessed at time of conditioning (u…	Swiss Pediatric Oncology Group	ALL SCTped Forum	ALL	CHILD, ADULT	1	1	0	0	0	1	0	PHASE4	0	0	0	0	1	0	1000		OTHER	INTERVENTIONAL	Allocation: RANDOMIZED|Intervention Model: PARALLEL|Masking: NONE|Primary Purpose: BASIC_SCIENCE	RANDOMIZED	PARALLEL	NONE	BASIC_SCIENC	2013-04	2021-04	2026-04	02/02/2016		16/04/2019	Oncology	Biomarker-guided therapy selection	Biomarkers / molecular	Clinical efficacy	Safety / adverse events
NCT02044497	Population Pharmacokinetics and Pharmacogenomics of Oral Oxycodone in Pediatric Surgical Patients	RECRUITING	Oxycodone is an oral opioid analgesic that is most commonly prescribed for the management of pain in post-operative patients at Boston Children's Hospital. Oxycodone has been widely used in adults and children to relieve post-operative pain. However, its pharmacokinetics (what it does in the body) and pharmacodynamics (how it works) have not been well established in children. Some children, becau…	NO	Pediatric Surgical Patient	DRUG: oral oxycodone	Oxycodone, oxymorphone, noroxymorphone and noroxycodone serum levels, Oxycodone, oxymorphone, noroxymorphone and noroxycodone levels, at 10 time points, will be used to determine the single-dose Pharmacokinetics (PK) metric., The 10 samples will be drawn at the following time points: 8 blood samples will be taken at 30 minutes, 1, 1.5, 2, 3, 4, 5, and 6 hours post-dose in every patient along othe…			Boston Children's Hospital		ALL	CHILD	1	0	0	0	1	0	0	PHASE4	0	0	0	0	1	0	68		OTHER	INTERVENTIONAL	Allocation: NA|Intervention Model: SINGLE_GROUP|Masking: NONE|Primary Purpose: OTHER	NA	SINGLE_GROUP	NONE	OTHE	2014-05	2026-05	2026-12	24/01/2014		14/02/2025	Pain/Perioperative	Biomarker-guided therapy selection	PK / dosing	Biomarkers / molecular
NCT00166595	Pharmacogenetics of Risperidone in Children With Pervasive Developmental Disorder (PDD)	COMPLETED	The purpose of this study is to determine if the known differences in genes influence drug metabolizing enzymes and receptors that are involved in risperidone drug action. The study will determine if differences in these genes will change the concentration of risperidone in the blood over time in children in relation to side effects and clinical response to risperidone.	NO	Child Development Disorders, Pervasive	DRUG: Risperidone				Children's Hospital Medical Center, Cincinnati	Eunice Kennedy Shriver National Institute of Child Health and Human Development (NICHD)	ALL	CHILD, ADULT	1	1	0	0	0	1	0	PHASE1|PHASE2	0	1	1	0	0	0	100		OTHER	INTERVENTIONAL	Allocation: |Intervention Model: |Masking: |Primary Purpose: TREATMENT				TREATMEN	2003-02		2005-03	14/09/2005		28/01/2014	Psychiatry	Dosing adjustment / optimization	PK / dosing	Clinical efficacy	Safety / adverse events	Biomarkers / molecular
NCT02450487	Influence of Genotype of CYP2C9 on Clinical Efficacy and Pharmacokinetics of Piroxicam After Lower Third Molar Surgery	COMPLETED	Pharmacogenetics is an area of Pharmacology that studies the contribution of genetic factors to individual responses to drugs. This branch of science involves the variability in pharmacodynamics and pharmacokinetics through the study of polymorphisms in genes encoding receptors, as well as in drug metabolism, where this area of Pharmacology has been growing and achieving its first results with cl…	YES	Pain|Other Surgical Procedures|Impacted Third Molar Tooth|Cytochrome P450 CYP2C9 Enzyme Deficiency	DRUG: Piroxicam	Score of Pain Measured by Visual Analogue Scale, Score of pain after third molar surgery is measured by visual analogue scale (0-100mm)., at 24 hours after surgery	Number of Participants With Adverse Events, Report of adverse effects during the postoperative period until suture removal seven days after extraction of third molar included and/or impacted in patients underwent surgery., Seven days after surgery		University of Sao Paulo	FundaÃ§Ã£o de Amparo Ã Pesquisa do Estado de SÃ£o Paulo	ALL	CHILD, ADULT	1	1	0	0	0	1	0	PHASE4	0	0	0	0	1	0	105		OTHER	INTERVENTIONAL	Allocation: NA|Intervention Model: SINGLE_GROUP|Masking: NONE|Primary Purpose: SUPPORTIVE_CARE	NA	SINGLE_GROUP	NONE	SUPPORTIVE_CAR	2012-10	2015-10	2015-12	21/05/2015	16/09/2020	16/09/2020	Dental/Oral	Efficacy prediction / response stratification	Clinical efficacy	Safety / adverse events	PK / dosing	Functional / physiological / growth	Biomarkers / molecular
NCT00336375	Treatment of Uncomplicated Childhood Malaria in Tanzania by Artemether+Lumefantrine - Efficacy and Genotyping	COMPLETED	The purpose of this explorative clinical trial is to study parasite population dynamics, diversity and clearance kinetics of Plasmodium falciparum as well as determination of the molecular mechanisms associated with drug resistance during the early phase of artemether-lumefantrine treatment when the drug intake is either accompanied with or without intake of fatty food. The hypothesis is that int…	NO	Malaria	DRUG: artemether-lumefantrine	Number of P.falciparum genotypes identified at baseline compared with accumulated number of genotypes in all blood samples, 72 hours	Clearance kinetics of P. falciparum measured with PCR genotyping compared with blood slide reading, 72 hours		Karolinska University Hospital	Muhimbili University of Health and Allied Sciences	ALL	CHILD	1	0	0	0	1	0	0	PHASE4	0	0	0	0	1	0	50		OTHER	INTERVENTIONAL	Allocation: RANDOMIZED|Intervention Model: PARALLEL|Masking: NONE|Primary Purpose: TREATMENT	RANDOMIZED	PARALLEL	NONE	TREATMEN	2006-06		2006-07	13/06/2006		01/11/2007	Infectious Diseases	Efficacy prediction / response stratification	Biomarkers / molecular	Clinical efficacy
NCT06448624	Biomarkers & Infection After Prophylactic Antibiotic in Cardiac Implantable Electronic Device Implantation	COMPLETED	Effect of single dose \& intrapocket prophylactic antibiotic to cardiac implantable electronic device-related infection \& biomarkers	NO	Heart Block|CIED Related Infection|CIED-related Infections|Antibiotic Prophylaxis|Biomarkers	DRUG: Ampicillin sulbactam 3 days|DRUG: Placebo 3 days	Incidence of CIED-related infection, Incidence of superficial infection, pocket infection, infective endocarditis, or rehospitalization, Baseline, 3 days, 7 days, and 28 days	Level of Presepsin, Delta level of Presepsin, Baseline and 24 hours after CIED implantation|Level of Interleukin-6, Delta level of Interleukin-6, Baseline and 24 hours after CIED implantation|Level of Procalcitonin, Delta level of Procalcitonin, Baseline and 24 hours after CIED implantation		Universitas Diponegoro	Dr. Kariadi General Hospital Medical Center	ALL	CHILD, ADULT, OLDER_ADULT	1	1	1	1	0	0	0	PHASE4	0	0	0	0	1	0	60		OTHER	INTERVENTIONAL	Allocation: RANDOMIZED|Intervention Model: PARALLEL|Masking: QUADRUPLE (PARTICIPANT, CARE_PROVIDER, INVESTIGATOR, OUTCOMES_ASSESSOR)|Primary Purpose: PREVENTION	RANDOMIZED	PARALLEL	QUADRUPLE (PARTICIPANT, CARE_PROVIDER, INVESTIGATOR, OUTCOMES_ASSESSOR)	PREVENTIO	01/04/2024	31/01/2025	31/01/2025	07/06/2024		27/02/2025	Infectious Diseases	Efficacy prediction / response stratification	Clinical efficacy	Biomarkers / molecular
NCT00299845	Randomized Trial for Pharmacogenomics-based Proton Pump Inhibitor Therapy in Children	WITHDRAWN	Proton pump inhibitors are administered to children as off-label use in Japan. The purpose of this study is to evaluate the effects of CYP2C19 genotypes on pharmacokinetic /pharmacodynamic profiles of PPI in children. The results will provide the beneficial information for the individualized medicine of PPI in children.	NO	Gastroesophageal Reflux	DRUG: Lansoprazole				Osaka University		ALL	CHILD	1	0	0	0	1	0	0	PHASE4	0	0	0	0	1	0	0		OTHER	INTERVENTIONAL	Allocation: RANDOMIZED|Intervention Model: PARALLEL|Masking: NONE|Primary Purpose: TREATMENT	RANDOMIZED	PARALLEL	NONE	TREATMEN				07/03/2006		11/10/2012	Gastrointestinal/Hepatic	Implementation / testing method	PK / dosing	Biomarkers / molecular	Clinical efficacy
NCT02625155	Standard of Care Versus Urine Testing With Selective PHarmacogenomics for Effective Drug and Dosing REgimens	UNKNOWN	The purpose of this study is to determine whether the addition of selective pharmacogenomic (PGx) testing as determined by Urine Drug Testing (UDT) adds a clinical benefit as evidenced by a reduction in Target Drug-related Adverse Events (TDRAE) over the period following enrollment.	NO	Target Drug-related Adverse Events	OTHER: Urine diagnostic testing as SOC, drug regimen changes per SOC|OTHER: Urine diagnostic testing with selective PGx testing, drug regimen changes based on PGx test results	The proportion of subjects who experience target drug-related adverse events (TDRAE) over the 90-day period following enrollment, 90 days	All TDRAE as quantified within each of the four classes of medications, 90 days|TDRAE driving a change in the subject's drug regimen (dose change, discontinuation, substation, or addition of a new drug), 90 days|Severe TDRAE, defined as a TDRAE that meets the criteria for a Serious Adverse Event, 90 days|Ineffective therapeutic response, determined by the Investigator, 90 days|Supra-therapeutic r…		InSource Diagnostics	Syntactx	ALL	CHILD, ADULT, OLDER_ADULT	1	1	1	1	0	0	0	PHASE4	0	0	0	0	1	0	14000		INDUSTRY	INTERVENTIONAL	Allocation: RANDOMIZED|Intervention Model: PARALLEL|Masking: NONE|Primary Purpose: DIAGNOSTIC	RANDOMIZED	PARALLEL	NONE	DIAGNOSTI	2015-12	2018-12		09/12/2015		28/02/2018	Other/Unclassified	Implementation / testing method	Safety / adverse events	Clinical efficacy	Health services / implementation / economic
NCT02794844	Implementation of PPI Medication PGX Testing	COMPLETED	Using genetic information about the individual to pick the right drug for the right disease at the right dose defines personalized medicine. This pilot study seeks to institute pharmacogenomic testing, that is identifying genetic variation that influences patient response to drugs, into the Nemours Children's Health system. We propose to initiate the study by identifying genetic differences in cy…	YES	Gastroesophageal Reflux	DRUG: Genotype Guided PPI Dosing	Count of Patients Agreeing to Volunteer for the Study, Outcomes for evaluating the success of PGX implementation, Through 12 months study|Count of Patients Reporting Efficacy and Toxicity Data, Outcomes for evaluating the success of PGX implementation, Throughout 12 month study|Count of Providers Agreeing to Participate in Study, Outcomes for evaluating the success of PGX implementation, Througho…			Nemours Children's Clinic		ALL	CHILD	1	0	0	0	1	0	0	PHASE4	0	0	0	0	1	0	28		OTHER	INTERVENTIONAL	Allocation: NA|Intervention Model: SINGLE_GROUP|Masking: NONE|Primary Purpose: TREATMENT	NA	SINGLE_GROUP	NONE	TREATMEN	21/07/2016	23/01/2017	31/08/2018	09/06/2016	09/05/2018	21/11/2018	Gastrointestinal/Hepatic	Implementation / testing method	Health services / implementation / economic	Clinical efficacy	Safety / adverse events	Biomarkers / molecular
NCT00663442	Basic and Clinical Research on Attention Deficit Hyperactivity Disorder (ADHD)	COMPLETED	Children between 6-17 are evaluated for ADHD and and a blood sample is obtained for DNA extraction. If eligible, they participate in a 4 week, double blind, placebo controlled trial with weekly switches. In randomized order, children receive 18, 36, 54 mg. OROS methylphenidate and placebo. Each week, parent report measures, clinical interviews, and safety assessments are conducted. Hypothesis: Ef…	NO	ADHD	DRUG: OROS methylphenidate	ADHD RS, weekly	CGI-S, weekly|VItal Signs, weekly|Sleep Questionnaire, weekly|Side Effects rating Scale, weekly		University of Illinois at Chicago	National Institute of Mental Health (NIMH)	ALL	CHILD	1	0	0	0	1	0	0	PHASE4	0	0	0	0	1	0	48		OTHER	INTERVENTIONAL	Allocation: RANDOMIZED|Intervention Model: CROSSOVER|Masking: QUADRUPLE (PARTICIPANT, CARE_PROVIDER, INVESTIGATOR, OUTCOMES_ASSESSOR)|Primary Purpose: TREATMENT	RANDOMIZED	CROSSOVER	QUADRUPLE (PARTICIPANT, CARE_PROVIDER, INVESTIGATOR, OUTCOMES_ASSESSOR)	TREATMEN	1999-12	2004-11	2004-11	22/04/2008		22/04/2008	Psychiatry	Implementation / testing method	Clinical efficacy	Clinical efficacy	Functional / physiological / growth	Safety / adverse events	Biomarkers / molecular
NCT01655563	Pharmacogenetic Trial of Tacrolimus After Pediatric Transplantation	COMPLETED	Tacrolimus is a standard and widely used maintenance immunosuppressive agent after solid organ transplantation.The purpose of this trial is to determine if dosing of tacrolimus through genetics will help in early attainment and maintenance of the correct dosage level in the early post-transplant period. This pilot dose-finding trial will help to determine a dosing strategy guided by genotypes and…	YES	Heart Transplantation|Liver Transplantation|Kidney Transplantation	DRUG: Tacrolimus	Time to Achieve Therapeutic Tacrolimus Drug Concentrations, The primary outcome (efficacy) was time to achieve therapeutic tacrolimus trough concentrations, From Baseline to 30 days post-dose|Time to Maintain Stable Therapeutic Trough Concentrations, Defined as two consecutive concentrations at least 48 hours apart in the therapeutic range without any changes in tacrolimus dose, From Baseline to …	Clinical Adverse Events, The effect of pharmacogenetic dosing of tacrolimus for 48 hours on the frequency clinical adverse effects over 30Â±3 days., Over 30 days, +/- 3 days		The Hospital for Sick Children		ALL	CHILD, ADULT	1	1	0	0	0	1	0	PHASE2	0	0	1	0	0	0	75		OTHER	INTERVENTIONAL	Allocation: RANDOMIZED|Intervention Model: PARALLEL|Masking: TRIPLE (CARE_PROVIDER, INVESTIGATOR, OUTCOMES_ASSESSOR)|Primary Purpose: TREATMENT	RANDOMIZED	PARALLEL	TRIPLE (CARE_PROVIDER, INVESTIGATOR, OUTCOMES_ASSESSOR)	TREATMEN	2011-09	2016-02	2016-02	02/08/2012	28/08/2019	13/12/2019	Transplant	Toxicity reduction / safety	PK / dosing	Safety / adverse events	Clinical efficacy
NCT03054831	The Effect of General Anesthesia on Pharmacokinetics of Oxycodone in Pediatric	RECRUITING	Oxycodone is an oral opioid analgesic that is most commonly prescribed for the management of pain in post-operative patients at Boston Children's Hospital. Oxycodone has been widely used in adults and children to relieve post-operative pain. However, its pharmacokinetics (what it does in the body) and pharmacodynamics (how it works) have not been well established in children. Some children, becau…	NO	Liquid Oxycodone	DRUG: liquid oxycodone	the effect of general anesthesia on plasma oxycodone level in patients age 2-5 years ., Plasma oxycodone levels, at 10 time points, will be used to determine the area under the curve(AUC), upto 24 weeks|the effect of general anesthesia on plasma oxycodone level in patients age 6-8 years, Plasma oxycodone levels, at 10 time points, will be used to determine the area under the curve(AUC), up to 24 …	the effect of general anesthesia on plasma oxymorphone level in patients age 2-5 years, Plasma oxymorphone levels, at 10 time points, will be used to determine the area under the curve(AUC), up to 2 years|the effect of general anesthesia on plasma noroxymorphone in patients age 2-5 years, Plasma noroxymorphone levels, at 10 time points, will be used to determine area under the curve(AUC), up to 2…		Boston Children's Hospital		ALL	CHILD	1	0	0	0	1	0	0	PHASE4	0	0	0	0	1	0	40		OTHER	INTERVENTIONAL	Allocation: RANDOMIZED|Intervention Model: PARALLEL|Masking: SINGLE (OUTCOMES_ASSESSOR)|Primary Purpose: TREATMENT	RANDOMIZED	PARALLEL	SINGLE (OUTCOMES_ASSESSOR)	TREATMEN	08/07/2019	2026-06	2026-12	16/02/2017		14/02/2025	Pain/Perioperative	Dosing adjustment / optimization	PK / dosing	PK / dosing	Biomarkers / molecular
NCT02188576	The Efficacy and Population Pharmacokinetics of Tranexamic Acid for Craniosynostosis Surgery	COMPLETED	This research study is being performed to evaluate two different doses of Tranexamic acid (TXA) in children who have craniosynostosis and have been referred to Boston Children's Hospital for corrective surgery. This surgery is associated with significant blood loss and frequently requires the transfusion of blood. TXA is a medication that reduces the amount of bleeding during surgery by improving…	YES	Craniosynostosis	DRUG: high dose TXA|DRUG: Low dose TXA	Efficacy of TXA in Childrens Having Craniosynostosis Surgery, Determine the efficacy ( as measured by blood loss and blood transfusion) of TXA in infants and children undergoing open craniofacial surgery with this lower dosage scheme., perioperatively from the intraoperative period to 24 hours postoperatively	Plasma Levels of TXA in Children Having Craniosynostosis Surgery, Determine the plasma levels (in micrograms/mL) of TXA in infants and children undergoing open craniofacial surgery with this dosage scheme, up to 24h postoperatively		Boston Children's Hospital		ALL	CHILD	1	0	0	0	1	0	0	PHASE4	0	0	0	0	1	0	66		OTHER	INTERVENTIONAL	Allocation: RANDOMIZED|Intervention Model: PARALLEL|Masking: TRIPLE (PARTICIPANT, CARE_PROVIDER, INVESTIGATOR)|Primary Purpose: TREATMENT	RANDOMIZED	PARALLEL	TRIPLE (PARTICIPANT, CARE_PROVIDER, INVESTIGATOR)	TREATMEN	2014-08	2017-12	2018-01	11/07/2014	31/01/2020	31/01/2020	Other/Unclassified	Dosing adjustment / optimization	Clinical efficacy	PK / dosing
NCT01344200	CELECOXIB Plasma and Cerebral Spinal Fluid Pharmacokinetics in Children	RECRUITING	Celecoxib is effective for reducing postoperative pain in adults. Children use celecoxib more rapidly than adults and require higher doses. Celecoxib is partially metabolized in the liver by a certain enzyme. A person's genetic variation of this enzyme can influence how well their body uses Celecoxib. Furthermore, Celecoxib down-regulates P-glycoprotein (P-gp), a drug efflux transporter located a…	NO	Pharmacokinetics of Celecoxib in Children	DRUG: Celecoxib|DRUG: Placebo	Mean celecoxib CSF concentration (ug/L) within 121-180 minutes post ingestion of 7 or 14 mg/kg celecoxib., Compare mean celecoxib CSF concentration (ug/L) within 121-180 minutes post ingestion of 7 or 14 mg/kg celecoxib, Day 0, the day of the procedure, after taking study medication.|Mean celecoxib total and unbound plasma concentration (ug/L) in the following time intervals (mins): 0-30, 31- 60,…	Ratio CSF/unbound plasma concentration, Ratio CSF/unbound plasma concentration at approximately the following time intervals (mins): 0-60, 61-120,121-180,181-300, 301-900 and 901-1440., Day 0, the day of the procedure, after taking study medication.|Determine Peak Plasma concentration value (Cmax), Primary outcomes 2-3 will be used to determine plasma and CSF mean +/- SD values for Maximum concen…		Children's Hospital of Eastern Ontario		ALL	CHILD	1	0	0	0	1	0	0	PHASE2	0	0	1	0	0	0	65		OTHER	INTERVENTIONAL	Allocation: RANDOMIZED|Intervention Model: PARALLEL|Masking: TRIPLE (PARTICIPANT, CARE_PROVIDER, INVESTIGATOR)|Primary Purpose: TREATMENT	RANDOMIZED	PARALLEL	TRIPLE (PARTICIPANT, CARE_PROVIDER, INVESTIGATOR)	TREATMEN	29/01/2024	31/01/2026	01/02/2027	29/04/2011		08/02/2024	Other/Unclassified	Dosing adjustment / optimization	PK / dosing	PK / dosing	Safety / adverse events	Clinical efficacy	Biomarkers / molecular
NCT00337493	Pharmacogenetic Study of CellCept (Mycophenolate Mofetil) in Kidney Transplant Patients.	COMPLETED	This study will determine which, if any, allelic variants of mycophenolic acid (MPA) metabolizing enzymes, drug transporters and drug targets are associated with the observed variation in pharmacokinetic and pharmacodynamic outcomes observed with CellCept usage. Patients participating in study ML17225 will be eligible for this pharmacogenetic investigation, and will have one additional blood samp…	NO	Kidney Transplantation	DRUG: mycophenolate mofetil [CellCept]|DRUG: mycophenolate mofetil [CellCept]|DRUG: Cyclosporine or tacrolimus|DRUG: Cyclosporine or tacrolimus	Correlation of allelic variants of MPA metabolizing genes, membrane transporter genes and target genes with AUC, transplant rejection, GER and drug side effects., Throughout study	Viral kinetics, Throughout study		Hoffmann-La Roche		ALL	CHILD, ADULT, OLDER_ADULT	1	1	1	1	0	0	0	PHASE4	0	0	0	0	1	0	155		INDUSTRY	INTERVENTIONAL	Allocation: RANDOMIZED|Intervention Model: PARALLEL|Masking: NONE|Primary Purpose: TREATMENT	RANDOMIZED	PARALLEL	NONE	TREATMEN	2005-12	2008-01	2008-01	16/06/2006		17/09/2012	Transplant	Dosing adjustment / optimization	Biomarkers / molecular	Clinical efficacy	PK / dosing	Safety / adverse events
NCT06146478	Deciphering Effects of Thalidomide on Red Blood Cells in Transfusion Dependents Beta Thalassemia Patients	COMPLETED	The goal of this Non-Randomized Clinical Trial is to determine the effects of thalidomide on red blood cells in transfusion dependent beta thalassemia patients. The main aims of this study are: * To determine the therapeutic effect of Thalidomide on hemoglobin. * To analyze association of different Î²- globin mutations with response to thalidomide in Î²-thalassemia patients. * To analyze associat…	NO	Transfusion-dependent Beta-Thalassemia	DRUG: Thalidomide	Response to thalidomide on the basis of increase in hemoglobin (Hb) level at 12 months of treatment., On the basis of increase in Hb level patients categorized as follows: 1. Excellent Responders (ER): In whom the Hb level raised to â‰¥9.0g/dl without any transfusion in the last two months. 2. Good Responders (GR): In whom the Hb level raised to 7.0-8.9 g/dL without any transfusion in the last tw…	Change from baseline in GATA1 and KLF1 gene expression at 12 months of thalidomide treatment, Real Time-Polymerase Chain Reaction (RT-PCR) is used for analysis of gene expression, Baseline and after 12 months		Blood Care Clinic	Khyber Medical University Peshawar	ALL	CHILD, ADULT	1	1	0	0	0	1	0	PHASE3	0	0	0	1	0	0	200		OTHER	INTERVENTIONAL	Allocation: NON_RANDOMIZED|Intervention Model: PARALLEL|Masking: NONE|Primary Purpose: TREATMENT	NON_RANDOMIZED	PARALLEL	NONE	TREATMEN	25/01/2022	20/07/2023	31/10/2023	24/11/2023		24/11/2023	Hematology	Dosing adjustment / optimization	Clinical efficacy	Biomarkers / molecular
NCT02426463	Clinical Trial on Individual Characteristics Affecting Pain Drug Therapy in Neonates	COMPLETED	Children differ from adults with respect to growth and development but also immaturity of various pharmacological mechanisms. Dosing schemes in children are usually derived in an empirical manner from clinical trials in adult patient groups. All this poses neonates to an increased risk for therapeutic failure and adverse drug reactions. Medicinal products studied during this project are among the…	NO	Critical Illness	DRUG: propofol|DRUG: oxycodone	Area under the plasma concentration versus time curve (AUC) of propofol and oxycodone., Primary outcome is to build up a population pharmacometric model to describe pharmacokinetics of propofol and oxycodone based on drug concentrations analyzed from the plasma samples., 24 hours post-dose.	Effect of biometric and genomic covariates on AUC, Covariate analysis and simulations to individualize population models, 24 hours post-dose|Efficacy of propofol in procedural anesthesia in neonates, Number of Participants with Adverse Events as a Measure of Safety and Tolerability during procedural anesthesia for intratracheal intubation in neonates, 24 hours|Efficacy of oxycodone as an analgesi…		Turku University Hospital	University of Turku|University of Helsinki	ALL	CHILD	1	0	0	0	1	0	0	PHASE4	0	0	0	0	1	0	80		OTHER_GOV	INTERVENTIONAL	Allocation: NON_RANDOMIZED|Intervention Model: SINGLE_GROUP|Masking: NONE|Primary Purpose: TREATMENT	NON_RANDOMIZED	SINGLE_GROUP	NONE	TREATMEN	20/04/2015	28/02/2017	31/01/2019	27/04/2015		04/02/2019	Other/Unclassified	Dosing adjustment / optimization	PK / dosing	Biomarkers / molecular	Safety / adverse events	Clinical efficacy
NCT01208337	Safety and Efficacy of Alemtuzumab in Pediatric Intestinal Transplantation	COMPLETED	This open-label clinical trial will evaluate the safety and efficacy of Alemtuzumab (Campath, Bayer Corp., Pittsburgh) in children (0-17) and adults (18-25) receiving intestinal transplant. Seventy-five subjects receiving primary or repeat intestine transplantation will be enrolled. Primary endpoints include the incidence and severity of biopsy-proven acute cellular rejection, the incidence of fr…	YES	Evidence of Liver Transplantation|Rejection|ALEMTUZUMAB	DRUG: Alemtuzumab	Incidence of Post Transplant Lymphoproliferative Disorder (PTLD), Asses safety of Alemtuzumab in combination with Tacrolimus and steroids in twenty-three pediatric intestine allograft recipients by calculating the rate in which PTLD occurred amongst the study population., 5 Year	Incidence of Biopsy-proven Acute Cellular Rejection, Biopsy-proven incidence of acute cellular rejection, 1 Year|Incidence of Patients in Whom Steroids Are Not Used, As part of analysis for assessing effectiveness and safety of Alemtuzumab Induction at the time of transplant, it is important to assess the incidence in which patients enrolled were able to wean off of steroids post-transplant compa…		University of Pittsburgh		ALL	CHILD, ADULT	1	1	0	0	0	1	0	PHASE2	0	0	1	0	0	0	23		OTHER	INTERVENTIONAL	Allocation: NA|Intervention Model: SINGLE_GROUP|Masking: NONE|Primary Purpose: TREATMENT	NA	SINGLE_GROUP	NONE	TREATMEN	2007-04	2014-11	2014-11	23/09/2010	20/06/2016	08/03/2023	Transplant	Dosing adjustment / optimization	Safety / adverse events	Clinical efficacy	PK / dosing	Biomarkers / molecular
NCT05536271	Pharmacogenetic Study of Bisoprolol in Egyptian Patients With Acute Coronary Syndrome	COMPLETED	Acute coronary syndrome (ACS) is any group of clinical symptoms compatible with acute myocardial ischemia and includes unstable angina (UA), non-ST-segment elevation myocardial infarction (NSTEMI), and ST-segment elevation myocardial infarction (STEMI). (1). In Egypt, the overall prevalence of coronary heart disease (CHD) is 8.3 % (2). In addition, CHD in Egypt is the principal cause of death, re…	NO	Acute Coronary Syndrome	DRUG: Bisoprolol Fumarate	CYP2D6 gene polymorphism, CYP2D6 gene polymorphism, 2 months|CYP3A5 gene polymorphism, CYP3A5 gene polymorphism, 2 months			Damanhour University	Alexandria University	ALL	CHILD, ADULT, OLDER_ADULT	1	1	1	1	0	0	0	PHASE2	0	0	1	0	0	0	127		OTHER	INTERVENTIONAL	Allocation: NA|Intervention Model: SINGLE_GROUP|Masking: NONE|Primary Purpose: TREATMENT	NA	SINGLE_GROUP	NONE	TREATMEN	01/09/2021	01/06/2022	16/08/2022	10/09/2022		07/06/2023	Cardiovascular	Dosing adjustment / optimization	Biomarkers / molecular	PK / dosing	Clinical efficacy
NCT00233974	Molecular Marker Profiling of Axillary Lymph Nodes in Predicting Response in Patients With Locally Advanced or Metastatic Breast Cancer Who Are Undergoing Chemotherapy Followed By Surgery	COMPLETED	RATIONALE: Comparing results of diagnostic procedures, such as molecular marker profiling, done before and after chemotherapy, may help doctors predict a patient's response to treatment and help plan the best treatment. PURPOSE: This phase II trial is studying how well molecular marker profiling of axillary lymph nodes works in predicting response in patients with locally advanced or metastatic b…	NO	Breast Cancer	PROCEDURE: PET (positron emission tomography)	Improved breast conservation rates in neoadjuvant patients, Determine if an intraoperative positron emission tomography (PET) probe can improve breast conservation rates in patients treated initially with neoadjuvant chemotherapy by at least 2%., 12 weeks			UNC Lineberger Comprehensive Cancer Center	National Cancer Institute (NCI)	ALL	CHILD, ADULT, OLDER_ADULT	1	1	1	1	0	0	0	PHASE2	0	0	1	0	0	0	15		OTHER	INTERVENTIONAL	Allocation: NON_RANDOMIZED|Intervention Model: PARALLEL|Masking: NONE|Primary Purpose: TREATMENT	NON_RANDOMIZED	PARALLEL	NONE	TREATMEN	2002-05	2005-02	2006-03	06/10/2005		07/03/2012	Oncology	Dosing adjustment / optimization	Clinical efficacy	Biomarkers / molecular
NCT00483106	Clinical and Pharmacogenetic Study of Attention Deficit With Hyperactivity Disorder (ADHD)	COMPLETED	Attention deficit with hyperactivity disorder (ADHD) is a very common behavioral problem during childhood. It is estimated that up to 80% of this disorder could be related to genetic factors. The most common treatment for ADHD is psychostimulants. In this study, the researchers investigate the effect of genetic variants in increasing the risk for behaviours pertinent to ADHD or in modulating the …	NO	Attention Deficit Hyperactivity Disorder	DRUG: Ritalin|DRUG: Placebo	Conners' Global Index - Parent Version (CGI-P), 10-item standardized scale evaluating ADHD symptoms; filled by parents., Once weekly during the medication trial|Conner's Global Index - Teacher Version (CGI-T), 10-item standardized scale evaluating ADHD symptoms; filled by teachers., Once weekly during the medication trial			McGill University		ALL	CHILD	1	0	0	0	1	0	0	PHASE4	0	0	0	0	1	0	885		OTHER	INTERVENTIONAL	Allocation: RANDOMIZED|Intervention Model: CROSSOVER|Masking: QUADRUPLE (PARTICIPANT, CARE_PROVIDER, INVESTIGATOR, OUTCOMES_ASSESSOR)|Primary Purpose: BASIC_SCIENCE	RANDOMIZED	CROSSOVER	QUADRUPLE (PARTICIPANT, CARE_PROVIDER, INVESTIGATOR, OUTCOMES_ASSESSOR)	BASIC_SCIENC	1999-11	31/03/2020	31/03/2020	06/06/2007		16/03/2021	Psychiatry	Dosing adjustment / optimization	Clinical efficacy	Clinical efficacy	Biomarkers / molecular
NCT01584687	mRNA Expression as a Biomarker of Omalizumab Response	UNKNOWN	Objectives: 1. Determine if mRNA expression could be use as a biomarker to predict and monitor the response to omalizumab in patients with difficult control asthma 2. Identify which genes are switched on and which are switched off by using Omalizumab. Methods: This study is an open label clinical trial, with six patients. The patients will receive Omalizumab according to their age and weight (max…	NO	Asthma	BIOLOGICAL: Omalizumab	Change of mRNA expression in leukocytes (real time-PCR), Patients will be evaluated and will have blood sample collected on 3 occasions: in the beginning, 2 months after baseline and at the end of the study. Blood samples will always be collected one week after the last omalizumab dose. Primary outcome will be RNA expression of 30 genes measured by real time-PCR., At the end of the study (4months…	Change in the scores of questionnaires of asthma control, Patients will be evaluated on 3 occasions: in the beginning, 2 months after baseline and at the end of the study. Secondary outcomes will be the scores of Asthma Control Test and Asthma Control Questionnaire., At the end of the study (4 months after baseline)		Instituto de InvestigaÃ§Ã£o em Imunologia		ALL	CHILD, ADULT	1	1	0	0	0	1	0	PHASE4	0	0	0	0	1	0	6		OTHER	INTERVENTIONAL	Allocation: NA|Intervention Model: SINGLE_GROUP|Masking: NONE|Primary Purpose: TREATMENT	NA	SINGLE_GROUP	NONE	TREATMEN	2012-06	2012-12	2012-12	25/04/2012		25/04/2012	Respiratory	Efficacy prediction / response stratification	Biomarkers / molecular	Clinical efficacy	Functional / physiological / growth
NCT04156893	RH Genotype Matched RBC Transfusions	RECRUITING	To determine the feasibility and efficacy of matching donor red cells by RH genotype for a cohort of chronically transfused patients with SCD.	NO	Sickle Cells Disease	BIOLOGICAL: Red cell units that are genotype matched at the RHD and RHCE loci	Determine the treatment efficacy by monitoring the rate of Rh alloimmunization, A primary objective is to determine whether providing RH genotype matched red cell units can reduce or prevent Rh alloimmunization., 3.5 years|Determine the feasibility of identifying sufficient RH genotype matched units, A primary objective is to determine the feasibility of identifying sufficient RH genotype matched…	Determine the rate of non-Rh alloimmunization, A secondary objective is to determine the rate of antibody formation outside the Rh blood group system, such as anti-Kidd or -S/s., 3.5 years		Children's Hospital of Philadelphia	New York Blood Center|National Heart, Lung, and Blood Institute (NHLBI)	ALL	CHILD, ADULT, OLDER_ADULT	1	1	1	1	0	0	0	PHASE1|PHASE2	0	1	1	0	0	0	35		OTHER	INTERVENTIONAL	Allocation: NA|Intervention Model: SINGLE_GROUP|Masking: NONE|Primary Purpose: TREATMENT	NA	SINGLE_GROUP	NONE	TREATMEN	30/01/2020	2029-04	2029-10	08/11/2019		04/05/2025	Hematology	Efficacy prediction / response stratification	Clinical efficacy	Health services / implementation / economic	Safety / adverse events
NCT00594932	Biomarker-Linked Outcomes of Cellcept in Lupus Arthritis	COMPLETED	We hypothesize that mycophenolate mofetil(Cellcept)is safe and effective for lupus arthritis. In this study, patients with lupus will be randomly assigned to receive mycophenolate mofetil or placebo (inert pills) for three months. At the end of three months all patients will receive mycophenolate mofetil for three additional months. The effectiveness on arthritis and other symptoms of lupus will …	YES	Systemic Lupus Erythematosus|Arthritis	DRUG: mycophenolate mofetil|OTHER: placebo	Arthritis Complete Response, Complete response at three months (This is defined as \</= 0.25 of the total tender plus swollen joints observed at baseline and British Isles Lupus Assessment Group (BILAG) index C (mild) or D (no longer present) score in the Musculoskeletal system), comparing treatment to placebo group as complete responder or not complete responder. This was an intent to treat anal…	Major Arthritis Response, This is defined as at least a 50% reduction in tender + swollen joint counts and severity rated as mild as defined by the British Isles Lupus Assessment Group Index, 3 months|Major and Partial Clinical Response, Those meeting the Criteria for Major or Complete Clinical Response as listed in the preceding endpoints or who meet criteria for partial response defined as at l…		Oklahoma Medical Research Foundation	NYU Langone Health	ALL	CHILD, ADULT, OLDER_ADULT	1	1	1	1	0	0	0	PHASE1|PHASE2	0	1	1	0	0	0	27		OTHER	INTERVENTIONAL	Allocation: RANDOMIZED|Intervention Model: PARALLEL|Masking: QUADRUPLE (PARTICIPANT, CARE_PROVIDER, INVESTIGATOR, OUTCOMES_ASSESSOR)|Primary Purpose: TREATMENT	RANDOMIZED	PARALLEL	QUADRUPLE (PARTICIPANT, CARE_PROVIDER, INVESTIGATOR, OUTCOMES_ASSESSOR)	TREATMEN	2006-11	2008-07	2009-04	16/01/2008	09/10/2020	09/10/2020	Immunology/Autoimmune	Efficacy prediction / response stratification	Clinical efficacy	Clinical efficacy
NCT03694158	Investigating Dupilumab's Effect in Asthma by Genotype	RECRUITING	The Goal of this study is to investigate if individuals ages 12 years and older, carrying the IL-4RÎ±R576 gene variant, will have a greater response to therapy acting directly on the anti-IL-4R. This will be conducted by examining the effect of a 48 week therapy with dupilumab on the rate of asthma exacerbations.	NO	Asthma	DRUG: Dupilumab|OTHER: Placebo	The rate of asthma exacerbations, An exacerbation is an asthma attack for which a clinician prescribed a course of systemic steroids, whether or not the patient took the steroids., 48 week treatment period	Change in pre-bronchodilator lung function, the change in pre-bronchodilator FEV1% predicted from baseline, average of week 4,12, 24,36 and 48 week|Change in CASI score, The change in CASI score from baseline, average of 4,12, 24, 36, and 48 week		Boston Children's Hospital	National Institute of Allergy and Infectious Diseases (NIAID)|Regeneron Pharmaceuticals|HealthBeacon Plc|Merck Sharp & Dohme LLC|Sanofi	ALL	CHILD, ADULT, OLDER_ADULT	1	1	1	1	0	0	0	PHASE4	0	0	0	0	1	0	150		OTHER	INTERVENTIONAL	Allocation: RANDOMIZED|Intervention Model: PARALLEL|Masking: QUADRUPLE (PARTICIPANT, CARE_PROVIDER, INVESTIGATOR, OUTCOMES_ASSESSOR)|Primary Purpose: TREATMENT	RANDOMIZED	PARALLEL	QUADRUPLE (PARTICIPANT, CARE_PROVIDER, INVESTIGATOR, OUTCOMES_ASSESSOR)	TREATMEN	08/09/2021	2026-09	2027-03	03/10/2018		18/04/2025	Respiratory	Efficacy prediction / response stratification	Clinical efficacy	Functional / physiological / growth	Clinical efficacy	Biomarkers / molecular
NCT04645004	Antenatal Platelet Response on Aspirin: a Pharmacokinetic Study Through Pregnancy	COMPLETED	Longitudinal pharmacokinetic and pharmacodynamic study in first and third trimester of pregnancy	NO	Preeclampsia	DRUG: Aspirin 81Mg Non-enteric coated Tab	salicylic acid level, time/concentration profile, 24 hour|serum thromboxane, ELISA based quantification of serum thromboxane B2, 4 week post initiation|PFA-100, PFA-100 epi closure time (Siemens), 4 week post initiation	Urinary thromboxane, ELISA based quantification of urindary dehydrothromboxane B2, 4 week post initiation		Thomas Jefferson University	Eunice Kennedy Shriver National Institute of Child Health and Human Development (NICHD)|March of Dimes	FEMALE	CHILD, ADULT	1	1	0	0	0	1	0	PHASE1|PHASE2	0	1	1	0	0	0	20		OTHER	INTERVENTIONAL	Allocation: NA|Intervention Model: SINGLE_GROUP|Masking: NONE|Primary Purpose: OTHER	NA	SINGLE_GROUP	NONE	OTHE	29/12/2020	11/01/2024	15/03/2024	25/11/2020		18/04/2024	Other/Unclassified	Efficacy prediction / response stratification	PK / dosing	Biomarkers / molecular	Functional / physiological / growth
NCT00146718	Anti-Malarial Drug Resistance in Cameroon	COMPLETED	The project is a three-armed study designed to evaluate the efficacy of amodiaquine(AQ), sulphadoxine-pyrimethamine(SP) and(AQ+SP) in three sites in Cameroon that differ in their baseline characteristics for malaria. In addition, drug resistance will be determined by measurement of blood drug levels,and identification of molecular markers of resistance.	NO	Malaria	DRUG: Amodiaquine and Sulphadoxine/Pyrimethamine	Adequate clinical and parasitological response(ACPR) on Day 28	ACPR Day 14|Early treatment failure, between days 1 and 3|Late treatment failure, between days 4 and 14		London School of Hygiene and Tropical Medicine	University of Yaounde	ALL	CHILD	1	0	0	0	1	0	0	PHASE2|PHASE3	0	0	1	1	0	0	755		OTHER	INTERVENTIONAL	Allocation: RANDOMIZED|Intervention Model: PARALLEL|Masking: DOUBLE|Primary Purpose: TREATMENT	RANDOMIZED	PARALLEL	DOUBLE	TREATMEN	2003-08		2005-05	07/09/2005		12/01/2017	Infectious Diseases	Efficacy prediction / response stratification	Clinical efficacy	Clinical efficacy	Biomarkers / molecular	PK / dosing
NCT01330693	Cortical Excitability: Phenotype and Biomarker in Attention-deficit, Hyperactivity Disorder (ADHD) Therapy	UNKNOWN	The purpose of this study is to find out if children with attention-deficit, hyperactivity disorder (ADHD) have a difference in how their brain cells "fire" or react. The investigators also want to find if brain cell "firing" can tell us how severe of symptoms a child has from ADHD. Finally, the investigators want to see if giving an ADHD medication called atomoxetine can make the ADHD symptoms i…	NO	Attention Deficit Disorder With Hyperactivity	DRUG: Atomoxetine|DRUG: Sugar Pill	Efficacy outcome as change from baseline in ADHDRS total score, At 4 weeks|SICI as a marker of ADHD Behaviors, To evaluate pTMS-evoked Short Interval Cortical Inhibition (SICI) as a marker of the hyperactive-impulsive dimension in Attention Deficit Hyperactivity Disorder, Baseline visit|Cognitive Correlates of SICI Change, To determine cognitive correlates of SICI change, the study will first mea…			University of Cincinnati	National Institute of Mental Health (NIMH)	ALL	CHILD	1	0	0	0	1	0	0	PHASE3	0	0	0	1	0	0	120		OTHER	INTERVENTIONAL	Allocation: RANDOMIZED|Intervention Model: PARALLEL|Masking: DOUBLE (PARTICIPANT, INVESTIGATOR)|Primary Purpose: TREATMENT	RANDOMIZED	PARALLEL	DOUBLE (PARTICIPANT, INVESTIGATOR)	TREATMEN	2009-09	2015-11	2015-11	07/04/2011		19/08/2015	Psychiatry	Efficacy prediction / response stratification	Clinical efficacy	Biomarkers / molecular	Functional / physiological / growth
NCT05063656	Biomarker-Driven Pharmacological Treatment of Adolescents with Autism Spectrum Disorder with Gabapentin	RECRUITING	The social cognitive deficits associated with autism spectrum disorder (ASD) are related to an imbalance in excitatory and inhibitory neurotransmission, specifically a deficit in the inhibitory neurotransmitter GABA. The investigators have used magnetic resonance spectroscopy (MRS) techniques to measure GABA in specific brain regions and have demonstrated that a single dose of gabapentin increase…	NO	Autism Spectrum Disorder	DRUG: Gabapentin	Right Anterior Insula GABA level, Cortical GABA Levels in right anterior insula as measured by magnetic resonance spectroscopy, 8 weeks			David Cochran	Eagles Autism Foundation	ALL	CHILD	1	0	0	0	1	0	0	PHASE4	0	0	0	0	1	0	40		OTHER	INTERVENTIONAL	Allocation: NA|Intervention Model: SINGLE_GROUP|Masking: NONE|Primary Purpose: TREATMENT	NA	SINGLE_GROUP	NONE	TREATMEN	04/02/2022	2025-08	2025-09	01/10/2021		20/03/2025	Psychiatry	Efficacy prediction / response stratification	Biomarkers / molecular	Clinical efficacy
NCT03897452	NeoFent-I Study; Fentanyl Treatment in Newborn Infants; a Pharmacokinetic, Pharmacodynamic and Pharmacogenetic Study	COMPLETED	The study will assess the efficacy of fentanyl using a pharmacokinetic/pharmacodynamic (PK/PD) model where the concentration of the drug is related to effect curve (pain score change in response to standardized procedural pain). Further cortical, physiological and biochemical responses to fentanyl will be assessed, elucidating the feasibility before the main study project (NeoOpioid) start.	NO	Pain	DRUG: Fentanyl (5 microgram/ml) prediluted ampoules	Pharmacokinetics; fentanyl clearance, Serum concentration will be analysed and the clearance will be calculated with NONMEM pharmacokinetics., 48 hours|Pharmacokinetics; fentanyl clearance, The serum concentration values will be analysed as Area under the curve, AUC, 6 hours|Pharmacodynamics; Amplitude integrated electroencephalography (aEEG), Background activity, 6 hours|Pharmacodynamics; Amplit…	Pharmacodynamics, change in vital parameters, Change in heart rate, 6 hours|Pharmacodynamics, change in vital parameters, Change in mean arterial blood pressure, 6 hours|Pharmacodynamics, change in vital parameters, Change in near infrared spectroscopy, 6 hours|Pharmacodynamics, behavioural response, Pain assessment with the Premature Infant Pain Profile-revised (PIPP) score for procedural pain (…		Lund University	Karolinska Institutet	ALL	CHILD	1	0	0	0	1	0	0	PHASE4	0	0	0	0	1	0	32		OTHER	INTERVENTIONAL	Allocation: NA|Intervention Model: SINGLE_GROUP|Masking: NONE|Primary Purpose: TREATMENT	NA	SINGLE_GROUP	NONE	TREATMEN	2012-11	31/12/2014	31/12/2014	01/04/2019		01/04/2019	Other/Unclassified	Efficacy prediction / response stratification	PK / dosing	Functional / physiological / growth	Clinical efficacy	Biomarkers / molecular
NCT06437171	FeNO as a Marker of Allergic Reactions to OFC and Response of OMA Treatment in Multiple FA	RECRUITING	This is a Phase IV, open-label, single-center study to evaluate the change in FeNO as a marker of clinical response to OMA in participants with multiple FA.	NO	Food Allergy	BIOLOGICAL: Omalizumab	FeNO change from baseline to week 52, biomarker, 1 year	Time to change from baseline FeNO during OFC, biomarker, at baseline and at week 16		AAADRS Clinical Research Center		ALL	CHILD, ADULT, OLDER_ADULT	1	1	1	1	0	0	0	PHASE4	0	0	0	0	1	0	20		OTHER	INTERVENTIONAL	Allocation: NA|Intervention Model: SINGLE_GROUP|Masking: NONE|Primary Purpose: TREATMENT	NA	SINGLE_GROUP	NONE	TREATMEN	03/06/2024	2025-07	2025-12	31/05/2024		09/07/2024	Immunology/Autoimmune	Efficacy prediction / response stratification	Biomarkers / molecular	Biomarkers / molecular
NCT02113553	Anti-Mullerian Hormone (AMH) as Marker of Ovarian Reserve	TERMINATED	This is a multicentre, prospective study willing to evaluate AMH levels changes in response to chemotherapy plus GnRHa. In the present study we propose to determine AMH levels in breast cancer patients, aged \<40yrs receiving adjuvant chemotherapy and ovarian suppression by means of GnRHa with the aim to assess the role of AMH as surrogate marker of the preservation of ovarian reserve exerted by …	NO	Breast Cancer	DRUG: Triptorelin	AMH in response to chemotherapy plus GnRHa, To evaluate AMH levels changes in response to chemotherapy plus GnRHa in order to assess the role of AMH as surrogate marker of the preservation of ovarian reserve exerted by GnRHa, 18 months	AMH and menstrual cycle, To correlate AMH behaviour with recovery of menstrual cycle (in the ER negative cohort);, 18 months|AMH after chemotherapy, To compare AMH levels obtained at the end of chemotherapy and at 12 months after the end of chemotherapy in the two cohorts of ER positive and ER negative patients, 18 months|AMH levels >0.2 ng/mL at the 12-month time point, Evaluate the proportion o…		Armando Santoro, MD		FEMALE	CHILD, ADULT	1	1	0	0	0	1	0	PHASE2	0	0	1	0	0	0	45		OTHER	INTERVENTIONAL	Allocation: NA|Intervention Model: SINGLE_GROUP|Masking: NONE|Primary Purpose: PREVENTION	NA	SINGLE_GROUP	NONE	PREVENTIO	2013-05	2016-05	2016-12	14/04/2014		10/09/2022	Oncology	Efficacy prediction / response stratification	Biomarkers / molecular	Functional / physiological / growth	Clinical efficacy
NCT02541942	Pharmacogenetic Testing of Saliva Samples From Patients With Five or More Exposure Days to rFVIIa Analogue in the Adeptâ„¢2 Trial	COMPLETED	This study is conducted globally. This study describes pharmacogenetic testing of saliva samples from patients who participated in the NN1731-3562 trial (adeptâ„¢2) (NCT01392547). The objective is to determine the HLA (human leukocyte antigen) type and polymorphisms in the FVII gene in patients previously exposed to rFVIIa analogue.	YES	Congenital Bleeding Disorder|Haemophilia A With Inhibitors|Haemophilia B With Inhibitors	OTHER: No treatment given	Determination of HLA Type, HLA typing includes up to 8 different HLA types (HLA-DRB1/B3/B4/B5, DPA1/B1 and DQA1/B1) and their most likely alleles. Number of participants with most likely HLA allele are reported., Up to 12 months|Determination of Polymorphisms in the FVII Gene, Determination of polymorphisms in the FVII gene in patients who participated in the completed NN1731-3562 (adeptTM2) phas…			Novo Nordisk A/S		MALE	CHILD, ADULT, OLDER_ADULT	1	1	1	1	0	0	0	PHASE2	0	0	1	0	0	0	19		INDUSTRY	INTERVENTIONAL	Allocation: NA|Intervention Model: SINGLE_GROUP|Masking: NONE|Primary Purpose: OTHER	NA	SINGLE_GROUP	NONE	OTHE	03/04/2015	15/04/2016	15/04/2016	04/09/2015	04/01/2019	04/01/2019	Hematology	Efficacy prediction / response stratification	Biomarkers / molecular	Biomarkers / molecular
NCT04699604	A Histamine Pharmacodynamic Biomarker to Guide Treatment in Pediatric Asthma (HAS3)	RECRUITING	This is a randomized, double-blind, placebo-controlled, crossover study comparing asthma control post treatment in African American/Black and Caucasian/White children in both hyper and hypo responsive HILD (Histamine Lontophoresis with Laser Doppler monitoring) phenotypes with uncontrolled persistent allergic asthma using Levocetirizine (LTZ) vs placebo.	NO	Allergic Asthma	DRUG: Levocetirizine Dihydrochloride|DRUG: Placebo	Therapeutic response to antihistamine, Determined by change in asthma as determined by the Asthma Control Test (ACTÂ®) or Child-Asthma Control Test (C-ACTÂ®) based on the child's age. Asthma control will be assessed at baseline prior to randomization and then at 6 weeks during both arms (placebo and Levocetrizine) of the study., 6 weeks	Asthma exacerbation rates, Asthma exacerbation rates will be assessed via questionnaires to assess the rate, duration, and time to first asthma exacerbation requiring systemic steroid. The investigator will also measure rates of acute office visits, emergency department/urgent care visits, and/or hospitalizations due to asthma. Participants will also be asked to keep a daily asthma symptom diary …		Bridgette Jones	Eunice Kennedy Shriver National Institute of Child Health and Human Development (NICHD)	ALL	CHILD	1	0	0	0	1	0	0	PHASE3	0	0	0	1	0	0	300		OTHER	INTERVENTIONAL	Allocation: RANDOMIZED|Intervention Model: CROSSOVER|Masking: QUADRUPLE (PARTICIPANT, CARE_PROVIDER, INVESTIGATOR, OUTCOMES_ASSESSOR)|Primary Purpose: TREATMENT	RANDOMIZED	CROSSOVER	QUADRUPLE (PARTICIPANT, CARE_PROVIDER, INVESTIGATOR, OUTCOMES_ASSESSOR)	TREATMEN	28/04/2021	01/05/2026	01/05/2026	07/01/2021		08/04/2025	Respiratory	Efficacy prediction / response stratification	Clinical efficacy	Clinical efficacy	Health services / implementation / economic	Functional / physiological / growth	Biomarkers / molecular
NCT02623114	Attention-deficit/Hyperactivity Disorder Translational Center for Identifying Biomarkers	UNKNOWN	The purpose of this study was to identify genetic, brain morphologic, and environmental biomarkers that contribute to the pathophysiology of attention-deficit/hyperactivity disorder (ADHD).	NO	Attention-deficit/Hyperactivity Disorder	DRUG: methylphenidate|DRUG: atomoxetine	Treatment response measured by decrease in ADHD-RS scale, Changes in the Parent rated ADHD-Rating Scale - IV (ADHD-RS), which is an 18 item scale, with 9 items assessing inattention and 9 items assessing hyperactivity/impulsivity. It is the most widely used scale to measure symptom severity of attention-deficit/hyperactivity disorder., 6 months|Treatment response measured by CGI-I score, The Clin…	Treatment response measured by decrease in ADHD-RS scale, The ADHD-RS scale is described in primary outcome measures., 1 year|Side effects measured using the side effect rating scale (SRS), The side effect rating scale (SRS) is a parent rated scale, measuring side effects of multiple domains in the previous 2 week period., 1 year|Treatment response measured by CGI-I score, The CGI-I scale is desc…		Seoul National University Childrens Hospital		ALL	CHILD	1	0	0	0	1	0	0	PHASE4	0	0	0	0	1	0	400		OTHER	INTERVENTIONAL	Allocation: NON_RANDOMIZED|Intervention Model: PARALLEL|Masking: NONE|Primary Purpose: TREATMENT	NON_RANDOMIZED	PARALLEL	NONE	TREATMEN	2012-05	2016-08	2017-03	07/12/2015		07/12/2015	Psychiatry	Efficacy prediction / response stratification	Clinical efficacy	Safety / adverse events	Clinical efficacy	Biomarkers / molecular
NCT00495352	The Pharmacogenetic Study , Readiness to Change, and Pharmacological Intervention for Smoking Cessation in Schizophrenia	COMPLETED	Cigarette smoking represents a major health problem for patients suffering from schizophrenia. Compared to the general population, schizophrenic patients are significantly more likely to be addicted to nicotine. They also are more likely to be heavy smokers, and tend to be exposed disproportionately to nicotine and other harmful ingredients in the cigarette because of the observed tendency to smo…	NO	Tobacco Dependence|Schizophrenia	DRUG: Hihg-doseNRT, Low-dose NRT, bupropion	7 day point prevalence of abstinence, 8 weeks after the initiation of this trial	smoking reduction more than 50% and 25%, 8 weeks after the initiation of this trial		Yu-Li Hospital	National Health Research Institutes, Taiwan|Department of Health, Executive Yuan, R.O.C. (Taiwan)	ALL	CHILD, ADULT, OLDER_ADULT	1	1	1	1	0	0	0	PHASE4	0	0	0	0	1	0	360		OTHER	INTERVENTIONAL	Allocation: RANDOMIZED|Intervention Model: PARALLEL|Masking: DOUBLE|Primary Purpose: TREATMENT	RANDOMIZED	PARALLEL	DOUBLE	TREATMEN	2006-01		2008-12	03/07/2007		14/04/2010	Psychiatry	Efficacy prediction / response stratification	Clinical efficacy	Clinical efficacy	Biomarkers / molecular
NCT04314219	Comparing Post-Transplant Cyclophosphamide As GVHD Prophylaxis to Standard of Care for Acute Leukemia Patients	RECRUITING	This randomized clinical trial will evaluate two approaches of GvHD prophylaxis; the standard of care GVHD prophylaxis regimen (methotrexate/calcineurin inhibitors) and post-transplant cyclophosphamide with calcineurin inhibitors for their efficacy as a new GVHD prophylaxis strategy.	NO	Acute Lymphoblastic Leukemia (ALL) in Complete Remission|Acute Myeloid Leukemia (AML) in Remission	DRUG: Cyclophosphamide 50mg|DRUG: Methotrexate	GRFS (GVHD-free/relapse-free survival), Defined as the non-occurrence of a grade 3-4 acute GVHD, or systemic therapy-requiring chronic GVHD, or relapse, or death during the first post-transplant year., One-year post-transplant	Acute Graft versus Host Disease (aGVHD), The probabilities of grade II-IV and III-IV acute GVHD will be determined. Acute GVHD will be graded according to Glucksberg and NIH 2014 criteria., 100 Day post transplant|Chronic Graft versus Host Disease (cGVHD), The cumulative incidence of systemic therapy-requiring chronic GVHD will be determined. Moderate and severe chronic GVHD will be defined per t…		King Faisal Specialist Hospital & Research Center		ALL	CHILD, ADULT, OLDER_ADULT	1	1	1	1	0	0	0	PHASE3	0	0	0	1	0	0	264		OTHER	INTERVENTIONAL	Allocation: RANDOMIZED|Intervention Model: PARALLEL|Masking: NONE|Primary Purpose: PREVENTION	RANDOMIZED	PARALLEL	NONE	PREVENTIO	15/08/2021	2025-12	2026-12	19/03/2020		13/03/2025	Oncology	Efficacy prediction / response stratification	Clinical efficacy	Clinical efficacy
NCT04023084	Response of Children With Atopic Dermatitis (Eczema) to Eucrisa	COMPLETED	The purpose of this study is to develop biomarkers to predict what medication is best for each child with atopic dermatitis (eczema). Participants will come in to Lurie Children's Allergy of Dermatology clinic for a skin examination and complete surveys. They will apply Eucrisa medication to their skin for 28 days before returning for a second and final skin examination and complete surveys. Duri…	NO	Atopic Dermatitis|Eczema	DRUG: Crisaborole	Changes in expression levels of biomarkers in responder versus non responder groups, The baseline mean expression levels of biomarkers extracted from tape strips (TH2 (IL13, IL4R, CCL26), TH17/22 (IL36G), itch (ENKUR), epidermal genes (FLG, LOR and S100A9) and PDE4A will be compared in clinical "responder" versus "non-responder" groups. Groups will be defined by the primary clinical outcome of di…	Changes in Quality of life (anxiety, depressive symptoms, fatigue, mobility, pain interference, peer relationships) as assessed by PROMIS Pediatric Profile 25 and Correlation of changes with clinical responsiveness and biomarker PDE4A expression levels, Changes in quality of life will be measured by comparing standardized PROMIS T-scores for each domain at Day 28 with baseline. The PROMIS Pediatr…		Ann & Robert H Lurie Children's Hospital of Chicago	Pfizer	ALL	CHILD	1	0	0	0	1	0	0	PHASE4	0	0	0	0	1	0	30		OTHER	INTERVENTIONAL	Allocation: NA|Intervention Model: SINGLE_GROUP|Masking: NONE|Primary Purpose: OTHER	NA	SINGLE_GROUP	NONE	OTHE	03/10/2019	11/02/2022	11/02/2022	17/07/2019		19/07/2022	Immunology/Autoimmune	Efficacy prediction / response stratification	Biomarkers / molecular	Functional / physiological / growth	Clinical efficacy
NCT04421248	Biomarker Validation in Motor System Physiology in Attention Deficit Hyperactivity Disorder	RECRUITING	Attention-Deficit/Hyperactivity Disorder (ADHD) is the most commonly diagnosed neurobehavioral disorder in childhood. Children with ADHD struggle in school due to problems with attention and high levels of impulsivity and hyperactivity. They are at substantially increased risk for long-term difficulties into adulthood, including academic underachievement, substance abuse, and criminal behavior. T…	NO	Attention Deficit Hyperactivity Disorder Combined	DRUG: Methylphenidate|DRUG: Placebo	Transcranial Magnetic Stimulation (TMS)-evoked Short Interval Cortical Inhibition (SICI) Test-Retest Reliability, A ratio of amplitudes of motor evoked potentials from paired (inhibitory) and single TMS pulses, obtained from dominant motor cortex with hand at rest, less than one month|Transcranial Magnetic Stimulation (TMS)-evoked Task Related Up Modulation (TRUM) Test-Retest Reliability, A ratio…			Donald Gilbert, MD, MS, FAAN, FAAP	Hugo W. Moser Research Institute at Kennedy Krieger, Inc.	ALL	CHILD	1	0	0	0	1	0	0	PHASE4	0	0	0	0	1	0	214		OTHER	INTERVENTIONAL	Allocation: RANDOMIZED|Intervention Model: CROSSOVER|Masking: TRIPLE (PARTICIPANT, INVESTIGATOR, OUTCOMES_ASSESSOR)|Primary Purpose: OTHER	RANDOMIZED	CROSSOVER	TRIPLE (PARTICIPANT, INVESTIGATOR, OUTCOMES_ASSESSOR)	OTHE	01/09/2020	01/02/2026	01/04/2026	09/06/2020		19/06/2025	Psychiatry	Efficacy prediction / response stratification	Biomarkers / molecular	Biomarkers / molecular
NCT04072042	BIOmarker Driven Trial of VEGFR2 Inhibitor in Advanced or Metastatic Sarcoma	RECRUITING	The aim of this study is to evaluate the efficacy and safety of Apatinib monotherapy for relapsed or refractory advanced bone and soft tissue sarcoma with VEGFR-2 (KDR) 604A\>G polymorphism as predictive biomarker	NO	Sarcoma	DRUG: Apatinib monotherapy	4 month-progression free rate (PFR) in each of the 3 cohorts, Each arm of the study is analyzed separately with the progression free rate (PFR) as the primary outome measure. PFR is defined as the proportion of patients that are progression-free according to Response Evaluation Criteria in Solid Tumors Version 1.1 (RECIST 1.1), 4 months from recruitment	progression free rate (PFR) in biomarker negative control in each of the 3 cohorts, The proportion of patients with negative biomarker that are progression-free according to RECIST 1.1, 4 months from recruitment|progression free survival(PFS) between biomarker positive and negative patients in each of the 3 cohorts, The difference of PFS between biomarker positive and biomarker negative control w…	Exploratory outcome: Subgroup analysis of progression-free survival(PFS), The PFS for each subgroups in terms of clinicopathological characteristics (age, gender, histological type, solitary or multiple metastases, unilateral or bilateral metastases, early or late metastases, calcifying or non-calcifying lesions, with or without lesion cavitation, with or without AEs \[especially pneumothorax, ha…	Ruijin Hospital		ALL	CHILD, ADULT, OLDER_ADULT	1	1	1	1	0	0	0	PHASE2	0	0	1	0	0	0	30		OTHER	INTERVENTIONAL	Allocation: NON_RANDOMIZED|Intervention Model: SINGLE_GROUP|Masking: SINGLE (OUTCOMES_ASSESSOR)|Primary Purpose: TREATMENT	NON_RANDOMIZED	SINGLE_GROUP	SINGLE (OUTCOMES_ASSESSOR)	TREATMEN	30/10/2019	30/10/2026	01/09/2027	28/08/2019		14/05/2025	Oncology	Efficacy prediction / response stratification	Clinical efficacy	Clinical efficacy	Safety / adverse events	Biomarkers / molecular
NCT06929767	Do Blood Tests Help to Decide Which Patients With Flares of Chronic Obstructive Pulmonary Disease (COPD) Need Antibiotics and Steroids?	NOT_YET_RECRUITING	The goal of this clinical trial is to see if the use of two simple blood tests: C reactive protein and eosinophils, can reduce the use of steroids and antibiotics in patients with flares of chronic obstructive pulmonary disease (COPD) without reducing the chance of treatment success. Before we undertake a large trial to answer these questions, we need to do a small feasibility study to see if our…	NO	Chronic Obstructive Pulmonary Disease|COPD|Exacerbation of COPD|AECOPD|ECOPD	OTHER: biomarker-guided decision making|OTHER: GOLD recommendations	The primary objective of this study is to determine the number of patients screened, enrolled, and randomized within a 12-month period., We need to know if this is a study that patients would want to do, and if this is a study that physicians would be willing to enroll or refer patients to. * number screened: an absolute count of patients who are contacted by the RA for initial screening and info…	To determine what proportion of patients had exacerbations after enrollment but prior to randomization, that were missed by the study., This outcome is needed to evaluate if our method of capturing exacerbations is effective. -The number of times a patient was prescribed antibiotics and/or steroids between enrollment and randomization divided by number of patients enrolled., 12 months|To determin…		Ottawa Hospital Research Institute	Canadian Institutes of Health Research (CIHR)	ALL	CHILD, ADULT, OLDER_ADULT	1	1	1	1	0	0	0	PHASE4	0	0	0	0	1	0	80		OTHER	INTERVENTIONAL	Allocation: RANDOMIZED|Intervention Model: PARALLEL|Masking: DOUBLE (PARTICIPANT, OUTCOMES_ASSESSOR)|Primary Purpose: OTHER	RANDOMIZED	PARALLEL	DOUBLE (PARTICIPANT, OUTCOMES_ASSESSOR)	OTHE	01/09/2025	01/10/2026	01/10/2026	16/04/2025		16/04/2025	Respiratory	Efficacy prediction / response stratification	Health services / implementation / economic	Health services / implementation / economic	Clinical efficacy	Biomarkers / molecular
NCT05090384	Pediatric GVHD Low Risk Steroid Taper Trial	ACTIVE_NOT_RECRUITING	The standard treatment for acute graft-vs-host disease (GVHD) is to suppress the activity of the donor immune cells using steroid medications such as prednisone. Although most GVHD, especially in children, responds well to treatment, sometimes (around 1/3 of the time) there is either no response to steroids or the response does not last. In those cases, the GVHD can become dangerous and even life…	NO	Acute Graft vs Host Disease|Allogeneic Bone Marrow Transplantation|Adverse Effects	DRUG: Prednisone	Proportion of CR, VGPR, or PR on day 28 with low cumulative steroid exposure, Proportion of patients with low-risk GVHD (Minnesota standard risk/Ann Arbor 1) who are in CR, VGPR or PR on day 28 and whose cumulative prednisone (or other steroid equivalent) exposure during the first four weeks of treatment is â‰¤13.5 mg/kg and who have had no intervening additional GVHD therapy for those in CR or V…	Treatment response by day 28, Proportion of patients who achieve a treatment response by day 28 of treatment. Treatment responses are defined as complete response (CR), very good partial response (VGPR), or partial response (PR). For a response to be scored as CR, VGPR, or PR on day 28, the patient must be in response on day 28 and have had no intervening systemic therapy for acute GVHD other tha…		John Levine		ALL	CHILD, ADULT	1	1	0	0	0	1	0	PHASE2	0	0	1	0	0	0	50		OTHER	INTERVENTIONAL	Allocation: NA|Intervention Model: SINGLE_GROUP|Masking: NONE|Primary Purpose: TREATMENT	NA	SINGLE_GROUP	NONE	TREATMEN	20/10/2022	27/03/2025	2026-03	22/10/2021		02/05/2025	Transplant	Efficacy prediction / response stratification	Clinical efficacy	Clinical efficacy	Safety / adverse events
NCT04619927	Genotype-guided Strategy for Antithrombotic Treatment in Peripheral Arterial Disease.	UNKNOWN	Rationale: Peripheral arterial disease (PAD) is a common presentation of atherosclerosis. For the prevention of adverse events related to arterial thrombosis in PAD patients, clopidogrel is recommended. Clopidogrel in itself is inactive and needs to be metabolized by cytochrome P450 2C19 (CYP2C19) into the active metabolite. About 30% of PAD patients receiving clopidogrel is carrying one or two C…	NO	Peripheral Arterial Disease	GENETIC: Direct CYP2C19 genotyping|GENETIC: CYP2C19 genotyping at the end of the study|DRUG: Poor metabolisers|DRUG: Intermediate metabolisers|DRUG: Normal metabolisers and unknown metaboliser state	The number of participants that experienced major adverse events, The number of participants that experienced a major adverse cardiovascular events, major adverse limb events or death from any cause., 24 months	The number of participants that experienced major adverse cardiovascular events, The number of participants that experienced a myocardial infarction, stroke, transient ischemic attack or cardiovascular death., 24 months|The number of participants that experienced major adverse limb events, The number of participants that experienced acute limb ischemia, chronic limb ischemia or peripheral vascula…	The cost-effectiveness of a CYP2C19 genotype-guided antithrombotic treatment strategy versus standard clopidogrel treatment, The costs per adverse event avoided for CYP2C19 genotype-guided antithrombotic treatment strategy compared to standard clopidogrel treatment, 24 months|The difference in mean health state scores, Health state score measured by the EuroQol five-dimensional questionnaire five…	Radboud University Medical Center	ZonMw: The Netherlands Organisation for Health Research and Development|Academisch Ziekenhuis Groningen|Rijnstate Hospital|Bernhoven Hospital|Canisius-Wilhelmina Hospital	ALL	CHILD, ADULT, OLDER_ADULT	1	1	1	1	0	0	0	PHASE4	0	0	0	0	1	0	2276		OTHER	INTERVENTIONAL	Allocation: RANDOMIZED|Intervention Model: PARALLEL|Masking: NONE|Primary Purpose: PREVENTION	RANDOMIZED	PARALLEL	NONE	PREVENTIO	01/03/2021	30/06/2024	31/12/2024	06/11/2020		20/04/2022	Cardiovascular	Efficacy prediction / response stratification	Clinical efficacy	Clinical efficacy	Safety / adverse events	Biomarkers / molecular
NCT00597480	Study of Growth-promoting and Metabolic Effects of Growth Hormone (rhGH)	TERMINATED	Recombinant growth hormone (rhGH) treatment is widely used in France to normalize height during childhood and final height in children born small for gestational age (SGA). Because rhGH has been associated with increased insulin levels and insulin resistance, concern has been expressed regarding the late consequences of rhGH treatment on risk factors for diabetes mellitus type II and metabolic sy…	NO	Small for Gestational Age	DRUG: rhGH (Norditropine SimpleXxÂ®)|DRUG: rhGH norditropine simple Xx	Identify and analyze factors implicated in the variability of the metabolic and growth responses to rhGH treatment in children born SGA, every three months during twenty seven months	Metabolic effects of rhGH treatment will be evaluated by body mass index (BMI), every three months during|Polymorphisms of different genes of the signaling pathway of GH and insulin, the day of inclusion		Assistance Publique - HÃ´pitaux de Paris		ALL	CHILD	1	0	0	0	1	0	0	PHASE4	0	0	0	0	1	0	10		OTHER	INTERVENTIONAL	Allocation: RANDOMIZED|Intervention Model: PARALLEL|Masking: NONE|Primary Purpose: TREATMENT	RANDOMIZED	PARALLEL	NONE	TREATMEN	2008-01	2012-01	2012-01	18/01/2008		21/04/2015	Endocrine/Metabolic/Genetic	Efficacy prediction / response stratification	Functional / physiological / growth	Functional / physiological / growth	Biomarkers / molecular
NCT00987831	Biomarkers of Lupus Disease: Serial Biomarker Sampling in Patients With Active Systemic Lupus Erythematosus (SLE)	COMPLETED	Hypothesis: A reason for repeated disappointing outcomes of clinical trials testing targeted immune biologics for lupus may be the heterogeneity of the disease, exacerbated by the variable effects on immune homeostasis of the background medications that must be continued, in most study designs, in these flare-prone patients. Purpose of Study: This study was designed to purposefully study a popula…	YES	Systemic Lupus Erythematosus	OTHER: Group B SLE one blood donation|OTHER: Blood drawing only Group C|DRUG: Group A SLE prospective study	Time to Flare Comparing Patients With Moderate vs Severe Disease Activity at Baseline, Group A only: patients on immunosuppressive treatments had them withdrawn at baseline. All patients were allowed up to 160 mg depomedrol at baseline which could be repeated within two weeks up to a total of 4 shots maximum or until satisfactory improvement. Time to flare was calculated from baseline. moderate d…			Oklahoma Medical Research Foundation	Pfizer	ALL	CHILD, ADULT, OLDER_ADULT	1	1	1	1	0	0	0	PHASE1|PHASE2	0	1	1	0	0	0	158		OTHER	INTERVENTIONAL	Allocation: NON_RANDOMIZED|Intervention Model: PARALLEL|Masking: NONE|Primary Purpose: TREATMENT	NON_RANDOMIZED	PARALLEL	NONE	TREATMEN	2009-05	2012-12	2012-12	01/10/2009	20/10/2014	20/10/2014	Immunology/Autoimmune	Efficacy prediction / response stratification	Clinical efficacy	Biomarkers / molecular
NCT00975689	Biomarker Validation for Niemann-Pick Disease, Type C: Safety and Efficacy of N-Acetyl Cysteine	COMPLETED	Background: * Niemann-Pick disease type C (NPC) is a genetic disorder that results in progressive loss of nervous system function by affecting the membranes of nerve cells. There is no known cure for NPC. * N-acetyl cysteine (NAC) is a drug that has been approved by the Food and Drug Administration to use either orally or IV for the treatment of acetaminophen (Tylenol) poisoning or as an aerosol …	YES	Niemann-Pick Disease, Type C	DRUG: N-Acetyl Cysteine	Oxysterol Levels, Six months			Eunice Kennedy Shriver National Institute of Child Health and Human Development (NICHD)	University of Oxford|Washington University School of Medicine|National Human Genome Research Institute (NHGRI)	ALL	CHILD, ADULT, OLDER_ADULT	1	1	1	1	0	0	0	PHASE1|PHASE2	0	1	1	0	0	0	35		NIH	INTERVENTIONAL	Allocation: RANDOMIZED|Intervention Model: CROSSOVER|Masking: TRIPLE (PARTICIPANT, CARE_PROVIDER, INVESTIGATOR)|Primary Purpose: TREATMENT	RANDOMIZED	CROSSOVER	TRIPLE (PARTICIPANT, CARE_PROVIDER, INVESTIGATOR)	TREATMEN	2009-08	2010-11	2010-11	11/09/2009	12/07/2012	06/05/2013	Endocrine/Metabolic/Genetic	Efficacy prediction / response stratification	Biomarkers / molecular	Safety / adverse events	Clinical efficacy
NCT01352182	Pharmacokinetic and Biomarker Study of Pioglitazone in Adolescents With Severe Sepsis and Septic Shock	COMPLETED	The purpose of this study is to evaluate the pharmacokinetics of pioglitazone and to determine the effect on inflammatory biomarkers for pioglitazone in patients with severe sepsis and septic shock.	YES	Severe Sepsis|Septic Shock	DRUG: Pioglitazone hydrochloride	Evaluate the Safety Profile of Pioglitazone in Patients With Severe Sepsis and Septic Shock as the Number of Hypoglycemic Events, The number of hypoglycemic events in pioglitazone vs standard care. Hypoglycemia was defined as blood glucose level that remains \<40mg/dl despite dextrose bolus treatment., Assessement over five days|Safety Labs - Blood Urea Nitrogen (BUN), BUN levels in blood from su…	Effect of Pioglitazone Area Under the Curve on Changes in IL-6, We examined the effect of pioglitazone Area under the curve on IL-6 in patients receiving pioglitazone only. (Control subjects did not receive pioglitazone). The pharmacokinetic endpoint was area under the curve (AUC) total/days of pioglitazone administration, Evaluation of inflammatory biomarkers will be obtained prior to dosing for…		Children's Hospital Medical Center, Cincinnati		ALL	CHILD, ADULT, OLDER_ADULT	1	1	1	1	0	0	0	PHASE1|PHASE2	0	1	1	0	0	0	12		OTHER	INTERVENTIONAL	Allocation: RANDOMIZED|Intervention Model: PARALLEL|Masking: DOUBLE (INVESTIGATOR, OUTCOMES_ASSESSOR)|Primary Purpose: TREATMENT	RANDOMIZED	PARALLEL	DOUBLE (INVESTIGATOR, OUTCOMES_ASSESSOR)	TREATMEN	2011-10	2016-05	2017-01	11/05/2011	02/09/2020	02/09/2020	Infectious Diseases	Efficacy prediction / response stratification	Safety / adverse events	Safety / adverse events	PK / dosing	Biomarkers / molecular
NCT05517655	BEGIN Novel ImagiNG Biomarkers	RECRUITING	To determine the treatment effect of triple-combination therapy in 6-8 year olds after presumed FDA approval, using rapid structural and functional pulmonary and abdominal MRI (UTE and 129Xe).	NO	Cystic Fibrosis	DRUG: 129Xe	Ventilation Defect Percentage change from baseline, For pulmonary MRI, the primary outcome measure is the change in 129Xe ventilation defect percentage (VDP) from pre-therapy baseline to the one-year follow-up visit., 1 year|Pancreas volume, For pancreatic MRI, the primary outcome measure is change in pancreas volume normalized to BSA between pre-therapy baseline and one-year follow-up visit., 1 …	Abdominal T1 values, Changes in MRI T1 average in the liver and pancreas, from baseline to follow up at 1 year, 1 year|Lung reader score, Changes in reader score for visible structural defects from proton MRI, from baseline to follow up at 1 year, 1 year		Children's Hospital Medical Center, Cincinnati	University of Kansas|University of Iowa|University of Virginia	ALL	CHILD	1	0	0	0	1	0	0	PHASE4	0	0	0	0	1	0	44		OTHER	INTERVENTIONAL	Allocation: NON_RANDOMIZED|Intervention Model: CROSSOVER|Masking: SINGLE (OUTCOMES_ASSESSOR)|Primary Purpose: DIAGNOSTIC	NON_RANDOMIZED	CROSSOVER	SINGLE (OUTCOMES_ASSESSOR)	DIAGNOSTI	01/05/2022	01/11/2028	01/11/2028	26/08/2022		21/11/2024	Respiratory	Efficacy prediction / response stratification	Functional / physiological / growth	Functional / physiological / growth
NCT02144792	Development and Clinical Application of [11C]Verapamil-PET	UNKNOWN	The major hypothesis explaining drug resistance is overexpression of p-glycoprotein at the target lesion. Based on several studies, p-glycoprotein (P-gp) has an important role in neurologic diseases, especially in drug resistant epilepsy. But there is no surrogate marker that can quantify the expression of P-gp because of the difficulty in measuring substances in the neurologic system and the lac…	NO	Epilepsy	DRUG: [11C] -verapamil PET	Measured Asymmetric index[(SUV in Right regions - SUV in Left regions)/(SUV in Right regions+ SUV in left regions)] in all three groups, Comparing with Asymmetry index in each groups, first visit day	Number of patients with side effect of cyclosporine and [11C]-verapamil PET, During and after the drug injection, During and after the PET Scan [first visit day]		Seoul National University Hospital		ALL	CHILD, ADULT, OLDER_ADULT	1	1	1	1	0	0	0	PHASE2	0	0	1	0	0	0	30		OTHER	INTERVENTIONAL	Allocation: NON_RANDOMIZED|Intervention Model: SINGLE_GROUP|Masking: NONE|Primary Purpose: DIAGNOSTIC	NON_RANDOMIZED	SINGLE_GROUP	NONE	DIAGNOSTI	2013-05	2014-05	2014-12	22/05/2014		22/05/2014	Neurology	Efficacy prediction / response stratification	Biomarkers / molecular	Safety / adverse events
NCT03015610	Genotype-tailored Treatment of Symptomatic Acid-Reflux in Children With Uncontrolled Asthma	COMPLETED	This study will evaluate the effect of CYP2C19 and ABCB1 genes on pharmacokinetics of lansoprazole in children with mild gastroesophageal reflux (GER) and uncontrolled asthma. It will determine if genotype-guided lansoprazole dosing of lansoprazole improves GER and asthma control.	NO	Asthma|Gastroesophageal Reflux	DRUG: commercially available lansoprazole|DRUG: matched placebo	Change in Asthma Control Questionnaire (ACQ) from Screening through Week 26, The ACQ considers a broad set of common indicators of asthma control including use of bronchodilators, cough, nocturnal symptoms, level of activity, and pulmonary function., Measured at weeks -2 (screening), 0 (baseline), 8, 16, 26	Change in GERD Symptom Assessment Questionnaire Score (GSAS) from Screening through Week 26, A 10-item tool that has been validated in children in the assessment of gastroesophageal reflux disease related symptoms such as chest/abdominal pain, pain/choking with eating, swallowing dysfunction, regurgitation and nausea. It assesses symptom frequency and severity from the previous 7-days on an 8-poi…		Jason Lang, M.D., M.P.H.	Thrasher Research Fund|Nemours Children's Clinic	ALL	CHILD	1	0	0	0	1	0	0	PHASE3	0	0	0	1	0	0	41		OTHER	INTERVENTIONAL	Allocation: RANDOMIZED|Intervention Model: PARALLEL|Masking: DOUBLE (PARTICIPANT, INVESTIGATOR)|Primary Purpose: TREATMENT	RANDOMIZED	PARALLEL	DOUBLE (PARTICIPANT, INVESTIGATOR)	TREATMEN	31/10/2017	18/01/2024	18/01/2024	10/01/2017		07/06/2024	Respiratory	Efficacy prediction / response stratification	Clinical efficacy	Clinical efficacy	Functional / physiological / growth	Biomarkers / molecular	Health services / implementation / economic
NCT01380327	Biomarkers of Cockroach Sublingual Immunotherapy 2	COMPLETED	This trial is a follow-up study of the ICAC-12 Phase I/II trial (NCT00829985), and is designed to study biomarkers of the immune response to allergen immunotherapy and the safety of this therapy in a pediatric population.	YES	Asthma|Perennial Allergic Rhinitis	BIOLOGICAL: Cockroach Sublingual Immunotherapy (SLIT) - Low Dose|OTHER: Placebo|BIOLOGICAL: Cockroach Sublingual Immunotherapy (SLIT) - High Dose	Change in German Cockroach-Specific Serum IgE Over Time, Outcome is the ratio of geometric means for baseline versus post-baseline German cockroach-specific serum IgE. This result is an indicator of immune modulation over time, however its clinical significance is unclear., Baseline through 3 months of treatment	Change in German Cockroach-Specific Serum IgG Over Time, Outcome is the ratio of geometric means for baseline versus post-baseline German cockroach-specific serum immunoglobulin G (IgG). This result is an indicator of immune modulation over time, however its clinical significance is unclear., Baseline through 3 months of treatment|Change in German Cockroach-Specific Serum IgG4 Over Time, Outcome …		National Institute of Allergy and Infectious Diseases (NIAID)		ALL	CHILD	1	0	0	0	1	0	0	PHASE1|PHASE2	0	1	1	0	0	0	99		NIH	INTERVENTIONAL	Allocation: RANDOMIZED|Intervention Model: PARALLEL|Masking: QUADRUPLE (PARTICIPANT, CARE_PROVIDER, INVESTIGATOR, OUTCOMES_ASSESSOR)|Primary Purpose: TREATMENT	RANDOMIZED	PARALLEL	QUADRUPLE (PARTICIPANT, CARE_PROVIDER, INVESTIGATOR, OUTCOMES_ASSESSOR)	TREATMEN	2011-05	2012-06	2012-06	27/06/2011	30/05/2014	11/06/2014	Respiratory	Efficacy prediction / response stratification	Biomarkers / molecular	Biomarkers / molecular	Safety / adverse events
NCT03601507	Alpelisib in Treating Participants With Transorally Resectable HPV-Associated Stage I-IVA Oropharyngeal Cancer	TERMINATED	This phase II trial studies how well alpelisib works in treating participants with human papillomavirus(HPV)-associated stage I-IVA head and neck cancer that can be removed by surgery. Alpelisib may stop the growth of tumor cells by blocking some of the enzymes needed for cell growth.	YES	CDKN2A-p16 Positive|HPV Positive Oropharyngeal Squamous Cell Carcinoma|Stage I Oropharyngeal Squamous Cell Carcinoma AJCC V7|Stage II Oropharyngeal Squamous Cell Carcinoma AJCC V7|Stage III Oropharyngeal Squamous Cell Carcinoma AJCC v7|Stage IVA Oropharyngeal Squamous Cell Carcinoma AJCC v7	DRUG: Alpelisib|OTHER: Laboratory Biomarker Analysis|OTHER: Pharmacodynamic Study|PROCEDURE: Therapeutic Conventional Surgery	Quantitative Change in the Sum of Response Evaluation Criteria in Solid Tumors (RECIST) -, Measurable index lesions on paired, pre-and post-treatment computed tomography scans (delta change in T) with size treated as a continuous variable. Per Response Evaluation Criteria In Solid Tumors Criteria (RECIST v1.0) for target lesions and assessed by MRI: Complete Response (CR), Disappearance of all ta…	Percentage of Participants With Adverse Events, Will be reported descriptively, including tabulation of toxicities according to National Cancer Institut (NCI) Common Terminology Criteria for Adverse Events (CTCAE) version 4., Baseline up to 28 days|Surgical Complications, The safety of this window intervention will be reported descriptively, including tabulation of toxicities according to NCI CTC…		University of Arizona	National Cancer Institute (NCI)	ALL	CHILD, ADULT, OLDER_ADULT	1	1	1	1	0	0	0	PHASE2	0	0	1	0	0	0	9		OTHER	INTERVENTIONAL	Allocation: NA|Intervention Model: SINGLE_GROUP|Masking: NONE|Primary Purpose: TREATMENT	NA	SINGLE_GROUP	NONE	TREATMEN	11/03/2019	24/05/2022	24/05/2022	26/07/2018	17/04/2024	17/04/2024	Oncology	Efficacy prediction / response stratification	Clinical efficacy	Safety / adverse events	Biomarkers / molecular	Health services / implementation / economic
NCT02325180	Artemisinin-based Combination Therapy for Treatment of Plasmodium Falciparum Malaria in North Sumatera, Indonesia	COMPLETED	This is a prospective, open label, randomised controlled trial to assess the safety and efficacy of dihydroartemisinin-piperaquine and artemether-lumefantrine in children and adults with uncomplicated Plasmodium falciparum malaria infection. Molecular markers for antimalarial resistance will also be assessed and the presence of molecular markers in the parasites will be associated with treatment …	NO	Malaria, Falciparum	DRUG: Dihydroartemisinin-Piperaquine|DRUG: Artemether-lumefantrine	Efficacy of dihydroartemisinin-piperaquine and artemether-lumefantrine, Early treatment failure, late treatment failure, adequate clinical and parasitological response Proportion of participants with Adequate Clinical and Parasitological Response, 42 days	Parasite clearance times, Parasite reduction ratio, parasite clearance half-life, 3 days|Fever clearance times, 3 days|Prevalence of molecular markers and the impact on treatment outcomes, Pfcrt, Pfmdr1, Pfk13 and any other important molecular markers, 42 days|Prevalence of gametocyte, Proportion of patients with gametocyte, 42 days|Presence of other Plasmodium species, Plasmodium vivax, Plasmodi…		London School of Hygiene and Tropical Medicine	Universitas Sumatera Utara	ALL	CHILD, ADULT, OLDER_ADULT	1	1	1	1	0	0	0	PHASE4	0	0	0	0	1	0	338		OTHER	INTERVENTIONAL	Allocation: RANDOMIZED|Intervention Model: PARALLEL|Masking: NONE|Primary Purpose: TREATMENT	RANDOMIZED	PARALLEL	NONE	TREATMEN	2015-01	2015-06	2015-06	24/12/2014		02/09/2015	Infectious Diseases	Efficacy prediction / response stratification	Clinical efficacy	Clinical efficacy	Biomarkers / molecular	Functional / physiological / growth
NCT00584480	Pilot Study of the Effect of Hyperbaric Oxygen Treatment on Behavioral and Biomarker Measures in Children With Autism	COMPLETED	The purpose of this study is to increase the understanding of the effect of Hyperbaric Oxygen Treatment (HBOT) on the behavior and functioning of children with autism. The main goal of this study is to demonstrate that HBOT is safe and tolerable in autistic children, and to measure the effect of HBOT on specific chemicals in their blood that may play a role in the child's behavior.	YES	Autism	OTHER: Hyperbaric Oxygen Treatment (HBOT)	Number of Participants With the Given Clinical Global Impression Scale - Improvement (CGI-I) Score, Assessment of global changes in severity of autistic symptoms. CGI-I scores formulated by the clinician based on parent interview of changes in the child's behavior and from direct clinical observation, where scores of 0 = no improvement,1 = minimally improved, 2 = much improved, and 3 = very much …			University of California, San Francisco	University of California, Davis	ALL	CHILD	1	0	0	0	1	0	0	PHASE3	0	0	0	1	0	0	10		OTHER	INTERVENTIONAL	Allocation: NA|Intervention Model: SINGLE_GROUP|Masking: NONE|Primary Purpose: TREATMENT	NA	SINGLE_GROUP	NONE	TREATMEN	2007-10	2009-09	2009-09	02/01/2008	13/04/2012	07/08/2012	Psychiatry	Implementation / testing method	Clinical efficacy	Biomarkers / molecular
NCT02306694	Prospective Biomarkers of Bone Metabolism in Hemophilia A	COMPLETED	One of the major shortcomings in studying bone disease in hemophilia is the lack of fracture outcome data demonstrating the clinical significance of decreased BMD and altered bone biomarkers in the hemophilia population. This study demonstrates that PwH have an increased risk of fracture compared to the general population and that the issue of bone health will increase in importance as the PwH po…	YES	Hemophilia|Bone Disease	DRUG: Advate	Bone Biomarker Density (BMD), BMD was measured as Z-scores/T-scores using Dual-Energy X-ray Absorptiometry (DEXA) scanning; specifically looking at Spine, Hip/Neck, and Hip total scores. BMD Z-scores compare what would be expected in someone your age and body size. A Z-score, is a unit of standard deviation, where above 0 would indicate the bones are more dense than expected, while a Z-score belo…		Medication Adherence, VERITAS instrument self-reported compliance with factor replacement regimen. The VERITAS is composed of 6 subsections, where scores range from 1 (best adherence) to 5 (worst adherence). A total score was calculated with the minimum score of 24 (most adherent) and a maximum score of 120 (least adherent), 5 days|Hemophilia Activities List (HAL) and the International Society of…	Oregon Health and Science University	Baxter Healthcare Corporation	MALE	CHILD, ADULT, OLDER_ADULT	1	1	1	1	0	0	0	PHASE3	0	0	0	1	0	0	16		OTHER	INTERVENTIONAL	Allocation: NA|Intervention Model: SINGLE_GROUP|Masking: NONE|Primary Purpose: TREATMENT	NA	SINGLE_GROUP	NONE	TREATMEN	2014-12	16/04/2018	16/04/2018	03/12/2014	24/03/2020	01/04/2020	Hematology	Implementation / testing method	Functional / physiological / growth	Clinical efficacy	Quality of life / PROs	Biomarkers / molecular
NCT06632834	Outcome-targeted Therapy: Principle and Outcome Evaluation: Clinical Study and Phenotype-genotype Correlation	RECRUITING	Brief Summary(Use lay language. Include a statement of the study hypothesis.): Dilated cardiomyopathy (DCM) is the most common childhood cardiomyopathy and is associated with significant early morbidity and mortality. Those who fail to improve within the first year of diagnosis usually deteriorated even upon aggressive anti-congestive medications. Investigators had conducted precision-medicine-ba…	NO	Dilated Cardiomyopathy	DRUG: simvastatin therapy	Improvement in left ventricular ejection fraction and NT-pro BNP (biomarker for left ventricular function)), The changes from baseline to completion of the study in the echocardiographic parameters for LV function, the left ventricular ejection fraction.The changes in the biomarker for left ventricular function(pro-BNP) from baseline to completion of the study will be evaluated by a repeated asse…	Progression free survival and overall survival, Progression-free survival is measured from the date of starting treatment to the date of disease progression (increase of LVEF for 6% or prior pro-BNP for 10%), to death without progression, or to the last follow-up without progression.Overall survival is measured from the date of starting treatment in the study to the date of death, or to the last …		National Taiwan University Hospital		ALL	CHILD, ADULT, OLDER_ADULT	1	1	1	1	0	0	0	PHASE2	0	0	1	0	0	0	230		OTHER	INTERVENTIONAL	Allocation: NA|Intervention Model: SINGLE_GROUP|Masking: NONE|Primary Purpose: TREATMENT	NA	SINGLE_GROUP	NONE	TREATMEN	15/08/2020	19/01/2025	19/01/2025	09/10/2024		16/10/2024	Cardiovascular	Implementation / testing method	Clinical efficacy	Biomarkers / molecular	Survival	Safety / adverse events
NCT00578643	Matched Unrelated or Non-Genotype Identical Related Donor Transplantation For Chronic Granulomatous Disease	COMPLETED	This study is for patients with chronic granulomatous disease (CGD), which is a disorder of the immune system that puts them at risk for severe infections. CGD is caused by a genetic defect that stops or prevents the white blood cells from killing certain bacteria and fungi. This condition cannot presently be cured by standard treatment with drugs or surgery. Medicine including antibiotics, antif…	YES	Chronic Granulomatous Disease	DRUG: Busulfan|BIOLOGICAL: Alemtuzumab|DRUG: Cyclophosphamide|DRUG: Fludarabine|DRUG: Cyclosporine|PROCEDURE: Stem Cell Infusion	Percentage of Participants With Engraftment, To estimate the engraftment rate for patients with CGD using busulfan, cyclophosphamide, fludarabine and alemtuzumab (Campath 1H) as conditioning therapy for SCT from 5/6 or 6/6 HLA-matched unrelated or 5/6 or 6/6 HLA phenotype-matched related donors., 28 days post transplant	Number of Patients That Have Complete Donor Chimerism After Transplant., To estimate the likelihood of complete donor chimerism for patients with CGD using busulfan, cyclophosphamide, fludarabine and alemtuzumab (Campath 1H) as conditioning therapy for SCT from 5/6 or 6/6 HLA-matched unrelated or 5/6 or 6/6 HLA phenotype-matched related donors., 120 days post transplant|Number of Patients That Ha…		Baylor College of Medicine		ALL	CHILD, ADULT, OLDER_ADULT	1	1	1	1	0	0	0	PHASE2	0	0	1	0	0	0	15		OTHER	INTERVENTIONAL	Allocation: NA|Intervention Model: SINGLE_GROUP|Masking: NONE|Primary Purpose: TREATMENT	NA	SINGLE_GROUP	NONE	TREATMEN	2004-03	31/07/2017	24/11/2017	21/12/2007	09/11/2018	09/11/2018	Immunology/Autoimmune	Implementation / testing method	Clinical efficacy	Clinical efficacy	Safety / adverse events
NCT02090296	Risk-based Therapy for Sickle Cell Anemia: A Feasibility Study	WITHDRAWN	Sickle cell anemia (SCA) patients experience organ damage that begins at an early age and results in significant morbidity and early mortality. Although all SCA patients share the same genetic mutation, the clinical complications are highly variable with some patients experiencing frequent and severe complications, while others have few serious complications. If SCA severity could be predicted ea…	NO	Sickle Cell Anemia	DRUG: Hydroxyurea|OTHER: Placebo	Sickle Cell Clinical Change from Baseline to Study Completion ( 18 months), Participants will be have a study visit at baseline and then every month for the 18 month duration of the study. Study visits will include a physical exam, laboratory monitoring and interval history to assess the change (if any) every 4 weeks of sickle cell complications., Every 4 weeks for the 18 months study duration			Children's National Research Institute		ALL	CHILD	1	0	0	0	1	0	0	PHASE2	0	0	1	0	0	0	0		OTHER	INTERVENTIONAL	Allocation: RANDOMIZED|Intervention Model: PARALLEL|Masking: NONE|Primary Purpose: PREVENTION	RANDOMIZED	PARALLEL	NONE	PREVENTIO	2014-02	2015-06	2015-06	18/03/2014		18/10/2017	Hematology	Implementation / testing method	Clinical efficacy	Biomarkers / molecular	Functional / physiological / growth
NCT04591405	Phase II/III of Live Attenuated Mumps (F-genotype) Vaccine (Human Diploid Cell, KMB-17) in Healthy Children Aged 5-11	ACTIVE_NOT_RECRUITING	Mumps is an acute infectious respiratory disease caused by the mumps virus (MuV), which occurs mainly in children and adolescents. Its main clinical symptoms were parotid gland suppurative swelling and pain with fever. The pathological changes and harm caused by mumps was not only confined to the parotid gland, on the contrary, the social harm caused by serious complications cannot be ignored. As…	NO	Epidemic Parotitis, Mumps	BIOLOGICAL: Attenuated Mumps vaccine (KMB-17) in phase II and III|BIOLOGICAL: Placebo in phase II|BIOLOGICAL: Attenuated Mumps vaccine (KMB-17) in phase III|BIOLOGICAL: Placebo in phase III	Phase II: Positive conversion rate of MuV hemagglutination inhibition antibody of Muv Vaccine, To compared the positive conversion rate of MuV hemagglutination inhibition antibody at 28 days after vaccination., 28 day after the vaccination|Phase II: Positive conversion rate of MuV neutralization antibody of MuV Vaccine, To compared the positive conversion rate of Muv hemagglutination inhibition a…	Phase II/III: Adverse reactions/events rate, Occurence of adverse reactions/events within 0-14 days after vaccination, within 14 days after vaccination|Phase II/III: Adverse reactions/events rate, Occurence of adverse reactions/events within 0-28 days after vaccination, within 28 days after vaccination|Phase II/III: Serious adverse events rate, Occurence of serious adverse events within 12 months…		Institute of Medical Biology, Chinese Academy of Medical Sciences	Hubei Provincial Center for Disease Control and Prevention	ALL	CHILD	1	0	0	0	1	0	0	PHASE2|PHASE3	0	0	1	1	0	0	11999		OTHER	INTERVENTIONAL	Allocation: RANDOMIZED|Intervention Model: PARALLEL|Masking: QUADRUPLE (PARTICIPANT, CARE_PROVIDER, INVESTIGATOR, OUTCOMES_ASSESSOR)|Primary Purpose: PREVENTION	RANDOMIZED	PARALLEL	QUADRUPLE (PARTICIPANT, CARE_PROVIDER, INVESTIGATOR, OUTCOMES_ASSESSOR)	PREVENTIO	12/10/2020	01/07/2024	01/07/2024	19/10/2020		11/10/2023	Infectious Diseases	Implementation / testing method	Biomarkers / molecular	Clinical efficacy	Safety / adverse events	Biomarkers / molecular
NCT02074228	Identify Peripheral Biomarkers of Symptomatology, Neurocognitive Functions, and Medication Response in ADHD	UNKNOWN	Attention deficit hyperactivity disorder (ADHD), characterized by inattention, hyperactivity and impulsivity, is an early onset, highly heritable, clinically heterogeneous, long-term impairing disorder with tremendous impact on individuals, families, and societies. It affects 5-10% of school-aged children worldwide (7.5% in Taiwan) and 2-4% of adults. Although the efficacy of medications for ADHD…	NO	Attention-deficit/Hyperactivity Disorder	DRUG: Methylphenidate (Concerta)	ADHD Rating Scale-IV, Evaluate the symptom change after medication, baseline and 12 weeks after treatment	SNAP-IV, Baseline and 12 weeks after treatment|Safety Questionnaire, baseline and 12 weeks after treatment		National Taiwan University Hospital	National Science and Technology Council, Taiwan	ALL	CHILD	1	0	0	0	1	0	0	PHASE4	0	0	0	0	1	0	120		OTHER	INTERVENTIONAL	Allocation: NA|Intervention Model: SINGLE_GROUP|Masking: NONE|Primary Purpose: TREATMENT	NA	SINGLE_GROUP	NONE	TREATMEN	2012-08	2015-07	2015-07	28/02/2014		28/02/2014	Psychiatry	Implementation / testing method	Clinical efficacy	Clinical efficacy	Safety / adverse events	Biomarkers / molecular
NCT02050243	The Use of 5-aminolevulinic Acid (ALA) as an Intraoperative Tumor Marker for Resection of Pediatric Central Nervous System (CNS) Tumors	UNKNOWN	Surgery is the cornerstone treatment of most pediatric CNS tumors, including astrocytomas, ependymomas, medulloblastomas, and many other pathologies. In most pediatric CNS tumors, the aim of surgery is maximal tumor resection, while preserving neurological function. Extent of tumor residual has been shown to be a major prognostic factor for progression free survival (PFS), and survival in several…	NO	Central Nervous System Tumor, Pediatric	DRUG: 5ALA	sensitivity of 5ALA fluorescence to intraoperatively detect pediatric CNS tumor tissue, about 3hour following the 5ALA admission, the patient undergoes surgery. during surgery, global impression of tumor fluorescence will be appreciated (none, inhomogenous, intense homogenous) additionally, tumor samples will be taken from various regions, including various fluorescence regions, to try and correl…			Tel-Aviv Sourasky Medical Center		ALL	CHILD, ADULT	1	1	0	0	0	1	0	PHASE1|PHASE2	0	1	1	0	0	0	100		OTHER_GOV	INTERVENTIONAL	Allocation: NA|Intervention Model: SINGLE_GROUP|Masking: NONE|Primary Purpose: TREATMENT	NA	SINGLE_GROUP	NONE	TREATMEN	2014-02	2016-02	2017-02	30/01/2014		30/01/2014	Oncology	Implementation / testing method	Biomarkers / molecular	Safety / adverse events
NCT02170727	A Phase 3 Study of a Daclatasvir/Asunaprevir/BMS-791325 Fixed Dose Combination (FDC) in Subjects With Chronic Hepatitis C Genotype 1	COMPLETED	To demonstrate the effectiveness of Daclatasvir (DCV) 3 Direct Acting Antivirals (DAA) fixed dose combination in Genotype 1 Chronic Hepatitis C subjects.	YES	Hepatitis C Virus	DRUG: DCV/ASV/BMS-791325	Percentage of Participants With Sustained Virologic Response 12 (SVR12) in the Naive Cohort, Percentage of Participants with SVR12 in the naive cohort, defined as HCV RNA \< LLOQ target detected (TD) or target not detected (TND) (LOQ TD/TND) at post-treatment follow-up Week 12., Post treatment Week 12	Percentage of Participants With SVR12 in the Interferon Alfa (IFN-a) Experienced Cohort, Percentage of treated participants with SVR12 in the IFNÎ± experienced cohort, defined as HCV RNA \< LLOQ target detected or target not detected (LLOQ TD/TND)., Post treatment Week 12|Percentage of Participants Who Achieved HCV RNA < LLOQ TD/TND, Percentage of Participants with hepatitis C virus(HCV) ribonucl…		Bristol-Myers Squibb		ALL	CHILD, ADULT, OLDER_ADULT	1	1	1	1	0	0	0	PHASE3	0	0	0	1	0	0	199		INDUSTRY	INTERVENTIONAL	Allocation: NA|Intervention Model: SINGLE_GROUP|Masking: NONE|Primary Purpose: TREATMENT	NA	SINGLE_GROUP	NONE	TREATMEN	26/06/2014	12/06/2015	09/09/2015	23/06/2014	16/08/2019	29/10/2020	Infectious Diseases	Implementation / testing method	Clinical efficacy	Clinical efficacy	Safety / adverse events	Biomarkers / molecular
NCT03936894	Single Escalating Dose Pilot Trial of Canakinumab (ILARISÂ®) in Duchenne Muscular Dystrophy	ACTIVE_NOT_RECRUITING	Canakinumab is an anti-interleukin 1 beta (IL1Î²) antibody approved for use in young children with familial Mediterranean fever, systemic onset juvenile idiopathic arthritis and TNF-receptor associated periodic fever syndrome. This study is a pilot trial to investigate the effects of canakinumab on clinical safety and potential clinical efficacy as demonstrated by short-term changes in select ser…	NO	Duchenne Muscular Dystrophy	DRUG: Canakinumab Injection [Ilaris]	Clinical adverse events, Monitor for changes in health status related to medication use, 2 weeks|Laboratory adverse events, Monitor for changes in laboratory results related to medication use, 2 weeks|Clinical adverse events, Monitor for changes in health status related to medication use, 4 weeks|Laboratory adverse events, Monitor for changes in laboratory results related to medication use, 4 wee…	Changes in serum biomarkers of inflammation after treatment, Monitor serum biomarker changes associated with anti-inflammatory properties including CD23, Protein C, CCL22, lymphotoxin a1/b1, CD49a, Ly9 and MMP-9, 12 and compare to baseline levels to demonstrate increase or decrease in biomarker levels, 2 weeks|Changes in serum biomarkers of inflammation after treatment, Monitor serum biomarker ch…		Children's National Research Institute	Foundation to Eradicate Duchenne	MALE	CHILD, ADULT, OLDER_ADULT	1	1	1	1	0	0	0	PHASE1|PHASE2	0	1	1	0	0	0	3		OTHER	INTERVENTIONAL	Allocation: NA|Intervention Model: SINGLE_GROUP|Masking: NONE|Primary Purpose: TREATMENT	NA	SINGLE_GROUP	NONE	TREATMEN	01/05/2019	2024-04	2024-04	03/05/2019		21/09/2023	Neurology	Implementation / testing method	Safety / adverse events	Biomarkers / molecular
NCT03133923	Phase II of Live Attenuated Mumps (F-genotype) Vaccine (Human Diploid Cell, KMB-17) in Chinese Infants	ACTIVE_NOT_RECRUITING	Mumps is an acute infectious respiratory disease caused by the mumps virus (MuV), which occurs mainly in children and adolescents. Its main clinical symptoms were parotid gland suppurative swelling and pain with fever. The pathological changes and harm caused by mumps was not only confined to the parotid gland, on the contrary, the social harm caused by serious complications cannot be ignored. As…	NO	Epidemic Parotitis,Mumps	BIOLOGICAL: â‰¥3.0 lgCCID50/mlbut <3.5lgCCID50/ml Live Attenuated Mumps Vaccine (Human Diploid Cell) in infants(8-24 months old)|BIOLOGICAL: â‰¥4.5 lgCCID50/ml Live Attenuated Mumps Vaccine (Human Diploid Cell) in infants(8-24 months old)|BIOLOGICAL: Measles and Mumps Combined Vaccineï¼ŒLive(SIBP)( positive control)	Positive conversion rate of Muv hemagglutination inhibition antibody of different single dose of Muv Vaccine, To compared the positive conversion rate of Muv hemagglutination inhibition antibody after vaccinate 3 diffirent group (low dose:â‰¥3.0logCCID50/ml but \<3.5logCCID50/ml,high doseï¼šâ‰¥4.5logCCID50/ml,active comparator :shanghai institute of Biological Products Co,Ltd's measles and Mumps …	The GMT of the hemagglutination inhibition antibody and neutralizing antibody, evaluate the GMT of the hemagglutination inhibition antibody and neutralizing antibody in serum after the subjects get injected different dose of vaccine, the 0 daysï¼ˆbefore vaccinationï¼‰ and the 28 day after the vaccination|The GMT of the neutralizing antibody, evaluate the GMT of the neutralizing antibody in serum …		Institute of Medical Biology, Chinese Academy of Medical Sciences	Hubei Provincial Center for Disease Control and Prevention	ALL	CHILD	1	0	0	0	1	0	0	PHASE2	0	0	1	0	0	0	1080		OTHER	INTERVENTIONAL	Allocation: RANDOMIZED|Intervention Model: PARALLEL|Masking: TRIPLE (PARTICIPANT, CARE_PROVIDER, INVESTIGATOR)|Primary Purpose: PREVENTION	RANDOMIZED	PARALLEL	TRIPLE (PARTICIPANT, CARE_PROVIDER, INVESTIGATOR)	PREVENTIO	20/05/2017	10/11/2017	01/07/2024	28/04/2017		10/10/2023	Infectious Diseases	Implementation / testing method	Biomarkers / molecular	Biomarkers / molecular	Safety / adverse events
NCT05659147	Imaging Biomarkers of Pancreatic Function and Disease	ENROLLING_BY_INVITATION	This study seeks to understand the performance of MRI to characterize pancreatitis and predict chronic complications (endocrine and exocrine) of pancreatitis. Through multiple aims, the investigators will benchmark MRI against relevant reference standards (e.g. endoscopic pancreatic function tests, laboratory data). The investigators will also characterize repeatability of the imaging findings an…	NO	Pancreatitis|Diabetes Mellitus	DIAGNOSTIC_TEST: Research MRI without administration of intravenous secretin|DIAGNOSTIC_TEST: Research MRI with administration of intravenous secretin|GENETIC: Genetic Sequencing|DIAGNOSTIC_TEST: Blood Tests|DIAGNOSTIC_TEST: Stool Tests|OTHER: Survey Completion|DIAGNOSTIC_TEST: Endoscopic pancreatic function tests (ePFTs)|DRUG: Secretin	Pancreas volume as a predictor of pancreas health and function (including endocrine and exocrine pancreatic insufficiency)., 2 x 2 table analyses of pancreas volume (categorized as normal vs. abnormal) vs. exocrine function (categorized as normal vs. abnormal), 5 years|Pancreas volume as a predictor of pancreas health and function (including endocrine and exocrine pancreatic insufficiency)., 2 x …			Children's Hospital Medical Center, Cincinnati	National Institute of Diabetes and Digestive and Kidney Diseases (NIDDK)	ALL	CHILD, ADULT	1	1	0	0	0	1	0	PHASE4	0	0	0	0	1	0	195		OTHER	INTERVENTIONAL	Allocation: NON_RANDOMIZED|Intervention Model: PARALLEL|Masking: NONE|Primary Purpose: DIAGNOSTIC	NON_RANDOMIZED	PARALLEL	NONE	DIAGNOSTI	18/01/2023	2025-12	2027-12	21/12/2022		12/02/2025	Gastrointestinal/Hepatic	Implementation / testing method	Biomarkers / molecular	Biomarkers / molecular	Functional / physiological / growth
NCT00697749	Immunogenicity and Safety of a Novel Adjuvanted HBV Vaccine in Healthy Volunteers Positive for the HLA-DQ2 Genotype	COMPLETED	This study compares the immunogenicity and safety of the novel adjuvanted HBV vaccine and Engerixâ„¢-B administered to subjects who were positively identified as having the HLA-DQ2 genotype	NO	Hepatitis B	BIOLOGICAL: HBV-MPL vaccine 208129|BIOLOGICAL: Engerixâ„¢-B	Anti-HBs antibody concentrations, At month 7	Occurrence, intensity and relationship to vaccination of solicited local and general signs and symptoms, During a 4 day follow-up period after each vaccination|Occurrence, intensity and relationship to vaccination of unsolicited symptoms, During a 30 day follow-up period after each vaccination|Occurrence, intensity and relationship to vaccination of serious adverse events (SAEs), During the study…		GlaxoSmithKline		ALL	CHILD, ADULT, OLDER_ADULT	1	1	1	1	0	0	0	PHASE3	0	0	0	1	0	0	230		INDUSTRY	INTERVENTIONAL	Allocation: RANDOMIZED|Intervention Model: PARALLEL|Masking: NONE|Primary Purpose: PREVENTION	RANDOMIZED	PARALLEL	NONE	PREVENTIO	1999-04	2000-01	2000-01	16/06/2008		16/09/2016	Infectious Diseases	Implementation / testing method	Biomarkers / molecular	Safety / adverse events	Biomarkers / molecular
NCT03903133	Endothelial Monocyte-activating Polypeptide-II in Egyptian Sickle Patients	COMPLETED	This study objectives to assess the role of endothelial monocyte-activating polypeptide II (EMAP II) as a marker of endothelial dysfunction and disturbed angiogenesis in sickle cell disease and to identify its correlation With the oxidative status.	NO	Sickle Cell Disease	DRUG: Vitamin E	Oxidative stress markers, Two years	Endothelial monocyte-activating polypeptide II, Two year		Ain Shams University		ALL	CHILD, ADULT	1	1	0	0	0	1	0	PHASE4	0	0	0	0	1	0	50		OTHER	INTERVENTIONAL	Allocation: NA|Intervention Model: SINGLE_GROUP|Masking: NONE|Primary Purpose: SUPPORTIVE_CARE	NA	SINGLE_GROUP	NONE	SUPPORTIVE_CAR	01/06/2016	01/05/2023	01/05/2023	04/04/2019		03/05/2023	Hematology	Implementation / testing method	Biomarkers / molecular	Biomarkers / molecular
NCT00867477	PMRR-NO: Pulmonary Metabolic Radiation Response Versus Exhaled Nitric Oxide	COMPLETED	The goal of this clinical research study is to use a new breathing test that measures the amount of nitric oxide (NO) you exhale. Researchers want to compare your "NO" levels to the amount of inflammation in your lungs, as measured using a positron emission tomography (PET) scan reading, and with respiratory symptoms questionnaire.	NO	Gastrointestinal Disease|Esophageal Cancer|Lung Cancer	PROCEDURE: Breathing Test|BEHAVIORAL: Respiratory Symptoms Questionnaire|PROCEDURE: Pet Scan	Comparison Patient's PMRR + Mean Exhaled NO Measurement, Association between exhaled nitric oxide (NO) and PMRR (pulmonary metabolic radiation response). FDG-PET imaging (to determine PMRR) and exhaled NO assessed three times on same day of PET imaging., Before starting radiation therapy (RT), after completing RT, and approximately 5 weeks later at completion of RT, and same day of restaging PET …			M.D. Anderson Cancer Center		ALL	CHILD, ADULT, OLDER_ADULT	1	1	1	1	0	0	0	PHASE2	0	0	1	0	0	0	163		OTHER	INTERVENTIONAL	Allocation: NON_RANDOMIZED|Intervention Model: SINGLE_GROUP|Masking: NONE|Primary Purpose: SCREENING	NON_RANDOMIZED	SINGLE_GROUP	NONE	SCREENIN	2009-03	2014-08	2014-08	23/03/2009		28/08/2014	Oncology	Implementation / testing method	Functional / physiological / growth	Biomarkers / molecular	Clinical efficacy
NCT00585312	Trial In Pediatric Patients With Familial Adenomatous Polyposis (FAP)	TERMINATED	To test whether celecoxib can be used to prevent colon polyp formation in children with familial adenomatous polyposis (FAP).	YES	Adenomatous Polyposis Coli	DRUG: Celecoxib|DRUG: Placebo	Time to Disease Progression, Time to disease progression was defined as the time from randomization to the earliest occurrence of one or more of the following events: 1. Appearance of â‰¥20 polyps (\>2 mm in size) at any colonoscopy during the study (Polyps); or 2. Diagnosis of colorectal malignancy (ColMal)., 5 years	Time to Treatment Failure, Time to treatment failure was defined as time from randomization to the earliest occurrence of one or more of the following: * Appearance of â‰¥20 polyps (\>2 mm in size) at any colonoscopy during the study (Polyps), or * Diagnosis of colorectal malignancy (ColMal), or * Treatment related dropout (DO). The treatment related dropout was defined as insufficient clinical r…		Pfizer's Upjohn has merged with Mylan to form Viatris Inc.		ALL	CHILD	1	0	0	0	1	0	0	PHASE3	0	0	0	1	0	0	106		INDUSTRY	INTERVENTIONAL	Allocation: RANDOMIZED|Intervention Model: PARALLEL|Masking: DOUBLE (PARTICIPANT, INVESTIGATOR)|Primary Purpose: PREVENTION	RANDOMIZED	PARALLEL	DOUBLE (PARTICIPANT, INVESTIGATOR)	PREVENTIO	2006-09	2013-10	2013-10	03/01/2008	02/11/2014	21/02/2021	Endocrine/Metabolic/Genetic	Implementation / testing method	Survival	Survival	Clinical efficacy
NCT01224678	Vitamin D and Breast Cancer Biomarkers in Female Patients	COMPLETED	RATIONALE: Vitamin D may help prevent breast cancer. PURPOSE: This randomized clinical trial is studying vitamin D and breast cancer biomarkers in female patients.	YES	Breast Cancer	DIETARY_SUPPLEMENT: vitamin D|OTHER: placebo	Percent Change (Between Baseline and Month 12) in Mammographic Density by the Boyd Method Compared Between Arms, To evaluate change in mammographic density using the Boyd method after one year of vitamin D supplementation compared to placebo in premenopausal women. The percent change in breast density will be reported here., 12 months			Alliance for Clinical Trials in Oncology	National Cancer Institute (NCI)	FEMALE	CHILD, ADULT	1	1	0	0	0	1	0	PHASE3	0	0	0	1	0	0	300		OTHER	INTERVENTIONAL	Allocation: RANDOMIZED|Intervention Model: PARALLEL|Masking: DOUBLE (PARTICIPANT, INVESTIGATOR)|Primary Purpose: PREVENTION	RANDOMIZED	PARALLEL	DOUBLE (PARTICIPANT, INVESTIGATOR)	PREVENTIO	2010-10	2014-12	2014-12	20/10/2010	25/06/2018	08/10/2024	Oncology	Implementation / testing method	Biomarkers / molecular	None / not specified
NCT01761877	NSAID Effects on Clinical and Imaging Breast Biomarkers	COMPLETED	This study has two purposes. One is to determine if daily sulindac decreases breast density; a risk factor for breast cancer development. The second is to determine whether sulindac reduces pain and stiffness associated with regular use of aromatase inhibitors given for the treatment of breast cancer.	YES	Inflammation|Cancer|Pain|Hypertension	DRUG: Sulindac	Change in Breast Density Measured as Fat to Water Ratio by Magnetic Resonance Imaging, Adjusted estimates of relative change in percent breast density by magnetic resonance imaging, Baseline and 12 months	Muscle and Joint Pain and Stiffness, The endpoint for arthralgia is change from baseline in Total Western Ontario and McMaster Universities Osteoarthritis (WOMAC) Index scores on a scale at 12 months. The Western Ontario and McMaster Universities Index is a self-administered questionnaire consisting of 24 items divided in 3 subscales: Pain, Stiffness, and Physical Function. Scores on the scale ra…	Change in Mean Arterial Blood Pressure at 12 Months, Adjusted estimate of change in mean arterial blood pressure in each study arm at 12 months in each study arm., Change in blood pressure between Baseline and 12 months	Stony Brook University		FEMALE	CHILD, ADULT, OLDER_ADULT	1	1	1	1	0	0	0	PHASE2	0	0	1	0	0	0	114		OTHER	INTERVENTIONAL	Allocation: NON_RANDOMIZED|Intervention Model: PARALLEL|Masking: NONE|Primary Purpose: TREATMENT	NON_RANDOMIZED	PARALLEL	NONE	TREATMEN	2012-12	07/02/2019	11/03/2019	07/01/2013	10/02/2023	10/02/2023	Oncology	Implementation / testing method	Biomarkers / molecular	Clinical efficacy	Quality of life / PROs
NCT01333072	Biomarkers in Autism of Aripiprazole and Risperidone Treatment (BAART)	COMPLETED	The Biomarkers in autism of aripiprazole and risperidone treatment (BAART) project will provide evidence-based guidance in the selection and monitoring of drug treatment of autism. BAART involves 3 academic centers across South Carolina. Although the FDA has approved use of the antipsychotic drug risperidone for irritability associated with autistic disorder, a moderate response rate in pivotal c…	YES	Autistic Disorder	DRUG: Aripiprazole|DRUG: Risperidone	Changes in the Irritability Subscale of the Larger ABC (Abberent Behavior Checklist) That Occur From Baseline to 10 Weeks, Multi-center, blinded clinical trial to evaluate biomarkers as predictors of efficacy and safety in children with autistic disorder to risperidone, an atypical antipsychotic drug and aripiprazole, an antipsychotic having a unique clinical and receptor-binding profile. The maj…			Medical University of South Carolina		ALL	CHILD	1	0	0	0	1	0	0	PHASE4	0	0	0	0	1	0	80		OTHER	INTERVENTIONAL	Allocation: RANDOMIZED|Intervention Model: PARALLEL|Masking: QUADRUPLE (PARTICIPANT, CARE_PROVIDER, INVESTIGATOR, OUTCOMES_ASSESSOR)|Primary Purpose: SUPPORTIVE_CARE	RANDOMIZED	PARALLEL	QUADRUPLE (PARTICIPANT, CARE_PROVIDER, INVESTIGATOR, OUTCOMES_ASSESSOR)	SUPPORTIVE_CAR	2011-07	2015-08	2015-08	11/04/2011	26/09/2018	26/09/2018	Psychiatry	Implementation / testing method	Clinical efficacy	Biomarkers / molecular
NCT05951205	Evaluation of Efficacy and Safety of a Single Dose of Exa-cel in Participants With Severe Sickle Cell Disease, Î²S/Î²C Genotype	NOT_YET_RECRUITING	The purpose of the study is to evaluate the efficacy and safety of CTX001 (exa-cel) in adolescent and adult participants with severe sickle cell disease (SCD), Î²S/Î²C genotype (HbSC).	NO	Sickle Cell Disease	BIOLOGICAL: Exa-cel	Proportion of Participants with an Average Fetal Hemoglobin (HbF) Greater Than or Equal To (>=) 20 percent (%) on or After 6 Months, From 60 Days after Last Red Blood Cell (RBC) transfusion up to 24 Months after exa-cel infusion	Number of Participants With Adverse Events (AEs) and Serious Adverse Events (SAEs), From Signing of Informed Consent up to 24 Months After exa-cel Infusion|Proportion of Participants With Neutrophil Engraftment (First day of 3 Consecutive Measurements of Absolute Neutrophil Count (ANC) >=500 per Microliter [mcgL] on 3 Different Days), Within 42 Days After exa-cel Infusion|Time to Neutrophil Engra…		Vertex Pharmaceuticals Incorporated		ALL	CHILD, ADULT	1	1	0	0	0	1	0	PHASE3	0	0	0	1	0	0	12		INDUSTRY	INTERVENTIONAL	Allocation: NA|Intervention Model: SINGLE_GROUP|Masking: NONE|Primary Purpose: TREATMENT	NA	SINGLE_GROUP	NONE	TREATMEN	31/07/2027	31/12/2033	31/12/2033	18/07/2023		02/07/2025	Hematology	Implementation / testing method	Biomarkers / molecular	Safety / adverse events	Clinical efficacy	Functional / physiological / growth	Quality of life / PROs
NCT00966628	Effect of Hypertonic Sodium Lactate on sVCAM-1 Level as Surrogate Marker of Endothelial Capillary Leakage in Pediatric Dengue Shock Syndrome Patients (DSS)	UNKNOWN	Dengue hemorrhagic fever (DHF) and dengue shock syndrome (DSS) are among the leading causes of pediatric hospitalization in Asia.Mortality rates range from 1% at centres experienced in fluid resuscitation, to upto 44% in established shock.The mainstay of DSS treatment is prompt, vigorous fluid resuscitation with isotonic crystalloid solutions, followed by plasma or colloid solutions for profound …	NO	Dengue Shock Syndrome	DRUG: Hypertonic sodium lactate|DRUG: Ringer's lactate	To assess the effect of solution containing half molar sodium lactate (Totilacâ„¢) infusion on the plasma sVCAM-1 level, sVCAM-1 levels measured before resuscitation, after 6 hours, 12 hours, 24 hours & 48 hours post resuscitation	To assess the effect of solution containing half molar sodium lactate (Totilacâ„¢) infusion on other efficacy and safety parameters, Hemodynamic parameters monitored hourly. Lab parameters measured 1 hour post resuscitation and every 3 hours thereafter, based on disease severity, upto 12 hours post resuscitation. Serology exams also done at day 5 from fever onset or thereafter.		Innogene Kalbiotech Pte. Ltd		ALL	CHILD	1	0	0	0	1	0	0	PHASE3	0	0	0	1	0	0	50		INDUSTRY	INTERVENTIONAL	Allocation: RANDOMIZED|Intervention Model: PARALLEL|Masking: NONE|Primary Purpose: TREATMENT	RANDOMIZED	PARALLEL	NONE	TREATMEN	2008-05	2009-04	2009-12	27/08/2009		28/08/2009	Infectious Diseases	Implementation / testing method	Biomarkers / molecular	Functional / physiological / growth	Safety / adverse events
NCT00416403	Effect of Fluvastatin on Biomarkers in Women Who Are Undergoing Surgery for Ductal Carcinoma In Situ or Stage I Breast Cancer	COMPLETED	RATIONALE: Collecting samples of blood and tissue from patients with cancer to study in the laboratory may help doctors learn how fluvastatin effects biomarkers related to breast cancer. PURPOSE: This randomized phase II trial is studying how fluvastatin effects biomarkers in women undergoing surgery for ductal carcinoma in situ or stage I breast cancer.	NO	Breast Cancer	DRUG: fluvastatin sodium|PROCEDURE: Breast Cancer Surgery Only - Arm III	Change in proliferation after statin exposure, as measured by Ki-67 level, up to 6 weeks	Blood and serum markers, including C-reactive protein, cleaved caspase 3, HER2, CD68, macrophages and immunoregulatory CD25 T cells, estrogen and progesterone receptors, mRNA, low-density lipoprotein, and cholesterol, up to 6 weeks|Presence of comedo necrosis, up to 6 weeks|Safety, up to 6 weeks		University of California, San Francisco	National Cancer Institute (NCI)	FEMALE	CHILD, ADULT, OLDER_ADULT	1	1	1	1	0	0	0	PHASE2	0	0	1	0	0	0	35		OTHER	INTERVENTIONAL	Allocation: RANDOMIZED|Intervention Model: PARALLEL|Masking: SINGLE (OUTCOMES_ASSESSOR)|Primary Purpose: TREATMENT	RANDOMIZED	PARALLEL	SINGLE (OUTCOMES_ASSESSOR)	TREATMEN	2006-07	2007-09	2011-06	28/12/2006		13/12/2012	Oncology	Implementation / testing method	Biomarkers / molecular	Biomarkers / molecular	Safety / adverse events
NCT02175758	Safety and Efficacy of Sofosbuvir + Ribavirin in Adolescents and Children With Genotype 2 or 3 Chronic HCV Infection	COMPLETED	This study will have two parts as follows: The PK Lead-in Phase of the study will evaluate the steady state pharmacokinetics (PK) and confirm the dose of sofosbuvir (SOF) in hepatitis C virus (HCV)-infected pediatric participants. The PK Lead-in Phase will also evaluate the safety and tolerability of 7 days of dosing of SOF+ribavirin (RBV) in HCV-infected pediatric participants. The Treatment Pha…	YES	Hepatitis C Virus Infection	DRUG: SOF|DRUG: RBV	For Participants in the PK Lead-in Phase, Pharmacokinetic (PK) Parameter: AUCtau of GS-331007 (Metabolite of SOF), AUCtau is defined as concentration of drug over time (the area under the concentration verses time curve over the dosing interval)., 6 to < 18 years of age: predose, 0.5, 1, 2, 3, 4, 8, and 12 hours postdose on Day 7; 3 to < 6 years of age: predose, 2, 4, 8, and 12 hours postdose on …	For Participants in the PK Lead-in Phase, Change From Baseline in HCV RNA, Baseline; Weeks 1, 2, 4, 8, and 12, 16 (24 Week groups only), 20 (24 Week groups only), and 24 (24 Week groups only)|Percentage of Participants Who Permanently Discontinued Any Study Drug Due to an Adverse Event During the PK Lead-in Phase, Up to Day 7|For the Treatment Phase, Percentage of Participants With Sustained Viro…		Gilead Sciences		ALL	CHILD	1	0	0	0	1	0	0	PHASE2	0	0	1	0	0	0	106		INDUSTRY	INTERVENTIONAL	Allocation: NON_RANDOMIZED|Intervention Model: PARALLEL|Masking: NONE|Primary Purpose: TREATMENT	NON_RANDOMIZED	PARALLEL	NONE	TREATMEN	07/07/2014	21/06/2018	13/09/2018	26/06/2014	30/04/2019	30/04/2019	Infectious Diseases	Implementation / testing method	PK / dosing	Clinical efficacy	Safety / adverse events	Functional / physiological / growth
NCT01142505	Wheeze and Intermittent Treatment	COMPLETED	The clinical aim of this trial is to assess whether intermittent montelukast is an effective treatment strategy in preschool wheeze. The mechanisms aim of the trial is to determine whether there is a genetically highly-responsive subgroup of children. In designing this trial the investigators have incorporated several novel aspects. First, parents will be able to adjust the use of oral montelukas…	NO	Wheezing	DRUG: Mannitol|DRUG: Montelukast	Need for unscheduled medical attention, Number of times a child attends for an unscheduled medical opinion with respiratory problems over a 12 month period, as confirmed from medical records., 12 months	Number of admissions to hospital, 12 months|Duration of admissions to hospital, 12 months|Number of unscheduled GP consultations for wheeze, The number of times a child is brought to his primary care/family doctor with wheeze, 12 months|Duration of wheezy episodes, The duration of wheezy episodes as recorded by parents on their diary cards., 12 months|Severity of episodes by diary card, The sever…		Queen Mary University of London	University of Aberdeen|University of Leicester	ALL	CHILD	1	0	0	0	1	0	0	PHASE3	0	0	0	1	0	0	1358		OTHER	INTERVENTIONAL	Allocation: RANDOMIZED|Intervention Model: PARALLEL|Masking: QUADRUPLE (PARTICIPANT, CARE_PROVIDER, INVESTIGATOR, OUTCOMES_ASSESSOR)|Primary Purpose: TREATMENT	RANDOMIZED	PARALLEL	QUADRUPLE (PARTICIPANT, CARE_PROVIDER, INVESTIGATOR, OUTCOMES_ASSESSOR)	TREATMEN	2010-11	2014-02	2014-02	11/06/2010		29/04/2014	Respiratory	Implementation / testing method	Clinical efficacy	Clinical efficacy	Health services / implementation / economic	Biomarkers / molecular
NCT01185977	Biomarkers of Antidepressant Treatment in Adolescents With Major Depression (The Adolescents MDD Study)	COMPLETED	This study will aim to evaluate the use of Electroencephalography (EEG) biomarkers in adolescent depression. Two specific hypotheses will be tested: H1: Early decreases in prefrontal cordance values will be greater in responders to antidepressant therapy than in medication non-responders. H2: Subjects with high Antidepressant Treatment Response(ATR) Index values \[i.e., predicted to show symptoma…	NO	Major Depressive Disorder	DRUG: Fluoxetine|DRUG: Placebo	Score on Children's Depression Rating Scale-Revised, Measured over 8 weeks	Score on Hamilton Depression Rating Scale (HAM-D), Measured over 8 weeks		University of California, Los Angeles		ALL	CHILD, ADULT	1	1	0	0	0	1	0	PHASE4	0	0	0	0	1	0	26		OTHER	INTERVENTIONAL	Allocation: RANDOMIZED|Intervention Model: PARALLEL|Masking: DOUBLE (PARTICIPANT, INVESTIGATOR)|Primary Purpose: TREATMENT	RANDOMIZED	PARALLEL	DOUBLE (PARTICIPANT, INVESTIGATOR)	TREATMEN	2010-04	2011-10		20/08/2010		03/07/2014	Psychiatry	Implementation / testing method	Clinical efficacy	Clinical efficacy	Biomarkers / molecular
NCT01457937	Boceprevir/PegIFN Î±-2b/Riba in HCV+ Gt1 Menopausal Women, Nonresponders to PegIFN/Riba or Treatment-naives (MEN_BOC)	UNKNOWN	The cohort of post-menopausal women represents a group of very-difficult-to-treat patients in whom a more powerful approach is required in order to improve the disappointing response rate. Thus the addition, in patients with previous failure to PEG/RBV treatment or in naÃ¯ve patients, of a powerful drug like Boceprevir could greatly improve SVR rate as suggested by the results of SPRINT_2 trial i…	NO	Chronic Hepatitis C|Menopause	DRUG: Pegylated Interferon, Ribavirin, Boceprevir	Improvement of sustained virological response in previous treatment failure or naive HCV-positive menopausal women., Verify whether the SVR (HCV RNA undetectable at 24 wks) in menopausal women with HCV CAH genotype 1 with a previous failure with PEG IFN/ribavirin or treatmenti-naive may increase by 20% or 25% respectively after treatment with PEG IFN alfa 2b and boceprevir (1.5 mcg / kg QW) + Rib…	Early virological response, Evaluation of the percent of patients with early virological response (undetectable HCV RNA at weeks 2, 4, 8 or 12) that reach SVR, Baseline and 12 weeks		University of Modena and Reggio Emilia	Merck Sharp & Dohme LLC	FEMALE	CHILD, ADULT, OLDER_ADULT	1	1	1	1	0	0	0	PHASE3	0	0	0	1	0	0	240		OTHER	INTERVENTIONAL	Allocation: RANDOMIZED|Intervention Model: PARALLEL|Masking: NONE|Primary Purpose: TREATMENT	RANDOMIZED	PARALLEL	NONE	TREATMEN	2011-11	2013-12	2014-06	24/10/2011		02/10/2012	Infectious Diseases	Implementation / testing method	Clinical efficacy	Clinical efficacy
NCT04272021	Multi Neuro-functional Biomarkers for Monitoring the Effects of Treatments in ADHD Children	UNKNOWN	MIMOSA study aims to characterize from behavioral, neurophysiological and neurocognitive perspectives children and adolescents with attention deficit hyperactivity disorder (ADHD), in order to identify a possible biomarker of response to medication treatments. To achieve this aim, in the study children with ADHD (drug naive) are recruited and undergo behavioral and clinical screenings, neurocogni…	NO	Attention Deficit Hyperactivity Disorder	DRUG: Methylphenidate	ADHD rating scale, Clinical improvement measured with ADHD rating scale, percentage., 2-3 months	CGI-S, Clinical improvement measured with CGI-s (Clinical Global Impression - severity)(minimum value: 1 = "normal, not ill"; maximun value: 7 = "very severely ill" ), 2-3 months	Change in functional neuroimaging, functional Near Infrared Spectroscopy, 2-3 months	IRCCS Eugenio Medea		ALL	CHILD, ADULT	1	1	0	0	0	1	0	PHASE4	0	0	0	0	1	0	20		OTHER	INTERVENTIONAL	Allocation: NA|Intervention Model: SINGLE_GROUP|Masking: NONE|Primary Purpose: OTHER	NA	SINGLE_GROUP	NONE	OTHE	13/04/2018	2023-12	2023-12	17/02/2020		05/08/2022	Psychiatry	Implementation / testing method	Clinical efficacy	Clinical efficacy	Functional / physiological / growth	Biomarkers / molecular
NCT02906202	A Study Evaluating the Efficacy and Safety of the LentiGlobinÂ® BB305 Drug Product in Participants With Transfusion-Dependent Î²-Thalassemia, Who do Not Have a Î²0/Î²0 Genotype	COMPLETED	This is a single-arm, multi-site, single-dose, Phase 3 study in 23 participants less than or equal to (\<=) 50 years of age with transfusion-dependent Î²-thalassemia (TDT), also known as Î²-thalassemia major, who do not have a Î²0 mutation at both alleles of the hemoglobin Î² (HBB) gene. The study will evaluate the efficacy and safety of autologous hematopoietic stem cell transplantation (HSCT) u…	YES	Beta-Thalassemia	GENETIC: LentiGlobin BB305 Drug Product	Percentage of Participants Who Meet the Definition of Transfusion Independence (TI), TI was defined as a weighted average hemoglobin (Hb) \>= 9 grams per deciliter (g/dL) without any packed red blood cell (pRBC) transfusions for a continuous period of \>= 12 months at any time during the study after drug product infusion., From 14 to 24 months post-transplant	Percentage of Participants Who Meet the Definition of Transfusion Independence (TI) at Month 24, TI was defined as a weighted average hemoglobin (Hb) \>= 9 grams per deciliter (g/dL) without any packed red blood cell (pRBC) transfusions for a continuous period of \>= 12 months at any time during the study after drug product infusion. Percentage of participants who met the definition of TI at Mont…		bluebird bio		ALL	CHILD, ADULT	1	1	0	0	0	1	0	PHASE3	0	0	0	1	0	0	24		INDUSTRY	INTERVENTIONAL	Allocation: NA|Intervention Model: SINGLE_GROUP|Masking: NONE|Primary Purpose: TREATMENT	NA	SINGLE_GROUP	NONE	TREATMEN	08/08/2016	31/03/2022	31/03/2022	20/09/2016	18/06/2023	18/06/2023	Hematology	Implementation / testing method	Clinical efficacy	Clinical efficacy	Biomarkers / molecular	Functional / physiological / growth	Quality of life / PROs
NCT01590225	Efficacy and Safety of Boceprevir in Combination With Peginterferon Alfa-2b Plus Ribavirin in Pediatric Subjects With Chronic Hepatitis C Genotype 1 (P08034)	WITHDRAWN	This is a three-part (Part A, Part B, and Part C), open-label, multicenter study of boceprevir in pediatric participants with chronic hepatitis C (CHC) genotype 1 (GT1). In Part A and Part B, efficacy and safety will be evaluated in participants with CHC GT1 who are non-cirrhotic, treatment naÃ¯ves (Part A) or who are non-cirrhotic, treatment failures to (peg)interferon/ribavirin or who are cirrh…	NO	Chronic Hepatitis C	DRUG: Boceprevir|DRUG: Peginterferon alpha-2b|DRUG: Ribavirin|DRUG: Boceprevir|DRUG: Peginterferon alfa-2b|DRUG: Ribavirin	Participants Achieving Sustained Viral Response (SVR) at Follow-Up Week 24 in Study Part A, Follow-Up Week 24|Participants Achieving SVR at Follow-Up Week 24 in Study Part B, Follow-Up Week 24|Time to Viral Relapse in Study Part C, Follow-Up Week 24 to 5 Years	Proportion of Participants With Alanine Aminotransferase (ALT) Normalization in Study Part A, Week 2, Week 4, Week 8, Week 12|Participants With Early Virologic Response in Study Part A, Week 2, Week 4, Week 8, Week 12|Proportion of Participants With Undetectable Hepatitis C Virus Ribonucleic Acid (HCV-RNA) in Study Part A, Week 12, End of Treatment, Follow-Up Week 24|Proportion of Participants Wi…		Merck Sharp & Dohme LLC		ALL	CHILD	1	0	0	0	1	0	0	PHASE3	0	0	0	1	0	0	0		INDUSTRY	INTERVENTIONAL	Allocation: RANDOMIZED|Intervention Model: PARALLEL|Masking: NONE|Primary Purpose: TREATMENT	RANDOMIZED	PARALLEL	NONE	TREATMEN	28/01/2013	18/08/2021	18/08/2021	02/05/2012		29/01/2021	Infectious Diseases	Implementation / testing method	Clinical efficacy	Clinical efficacy	Safety / adverse events	Functional / physiological / growth
NCT05979896	Chemoprevention Efficacy Study Nigeria	UNKNOWN	The study aims to assess the chemoprevention efficacy of Sulfadoxine-Pyrimethamine and Amodiaquine (SPAQ) used in standard age-based dosing regimens used in Seasonal Malaria Chemoprevention (SMC) and SPAQ resistance marker prevalences and assocations among children 3 - 59 months in Sokoto and Kwara States, Nigeria.	NO	Malaria	DRUG: Standard age based SPAQ administration for SMC	Chemoprevention failure as defined by qPCR positive parasites or malaria slide positive parasites, Malaria slides and dry blood spots (DBS) taken at days 0,7,14, 21, 28 of a one month drug administration cycle will be analysed to detect parasitemia in children treated with SPAQ. Chemoprevention failure has occured if a malaria slide is positive for parasites 7 days or more after drug administrati…			Malaria Consortium		ALL	CHILD	1	0	0	0	1	0	0	PHASE4	0	0	0	0	1	0	800		OTHER	INTERVENTIONAL	Allocation: NA|Intervention Model: SINGLE_GROUP|Masking: NONE|Primary Purpose: PREVENTION	NA	SINGLE_GROUP	NONE	PREVENTIO	28/07/2023	15/09/2023	15/05/2024	07/08/2023		07/08/2023	Infectious Diseases	Implementation / testing method	Clinical efficacy	Biomarkers / molecular	PK / dosing
NCT01727414	Attention Deficit Disorder Medication Response Study	COMPLETED	This study evaluates how children with Attention Deficit Disorder without Hyperactivity (ADD) respond to medication, and if their response is different from children who have problems with both hyperactivity and inattention. In order to do this, children ages 7-11 whose primary difficulty is with attention problems and who have never been on behavioral or psychiatric medications are being recruit…	YES	ADHD - Inattentive Type|ADHD - Combined Type	DRUG: OROS-Methylphenidate and placebo for inattentive type pts|DRUG: OROS-Methylphenidate and placebo for combined type pts	Attention Deficit Hyperactivity Disorder Total Symptom Score, Assessed via parent and teacher Vanderbilt Attention Deficit Hyperactivity Disorder Rating Scales which were completed each the 4 weeks of the titration trial. Range: min=0, max=54 \[sum of 18 symptom items, rated from 0 (none), 1 (occasionally), 2 (often), 3 (very often)\], higher scores indicate worse outcomes. Note to address Review…			Children's Hospital Medical Center, Cincinnati	National Institute of Mental Health (NIMH)	ALL	CHILD	1	0	0	0	1	0	0	PHASE4	0	0	0	0	1	0	171		OTHER	INTERVENTIONAL	Allocation: RANDOMIZED|Intervention Model: CROSSOVER|Masking: QUADRUPLE (PARTICIPANT, CARE_PROVIDER, INVESTIGATOR, OUTCOMES_ASSESSOR)|Primary Purpose: TREATMENT	RANDOMIZED	CROSSOVER	QUADRUPLE (PARTICIPANT, CARE_PROVIDER, INVESTIGATOR, OUTCOMES_ASSESSOR)	TREATMEN	2006-06	2013-07	2014-07	16/11/2012	18/07/2017	18/05/2021	Psychiatry	Implementation / testing method	Clinical efficacy	Biomarkers / molecular	Functional / physiological / growth
NCT01027143	Obesity and Asthma: Nutrigenetic Response to Omega-3 Fatty Acids	COMPLETED	This project will assess the effectiveness of omega-3 fatty acid supplementation in controlling asthma symptoms among obese asthmatics, and will assess if a person's genes influence response to treatment (personalized medicine). This project may improve our ability to treat asthma and our understanding of the link between obesity and asthma.	YES	Asthma|Obesity	DIETARY_SUPPLEMENT: omega-3 polyunsaturated fatty acids|DRUG: Omega-3 Fatty Acid	Asthma Control Questionnaire (Juniper), The ACQ ranges from 0 to 6 (higher values indicate worse asthma control). A score greater than 1.25 in children is considered poor asthma control, and a change of 0.4 or greater is considered clinical meaningful., baseline, 3 months, 6 months	N3-to-n6 PUFA Ratio (Granulocytes), Ratio of total omega-3 to total omega-6 polyunsaturated fatty acids from granulocytes in peripheral blood, Baseline, 3 and 6 months|N3-to-n6 PUFA Ratio (Monocytes), Ratio of total omega-3 to total omega-6 polyunsaturated fatty acids from monocytes in peripheral blood, Baseline, 3 months, 6 months|Asthma Control Test, The asthma control test assesses patient rep…		Nemours Children's Clinic	National Heart, Lung, and Blood Institute (NHLBI)|Office of Dietary Supplements (ODS)	ALL	CHILD, ADULT	1	1	0	0	0	1	0	PHASE2|PHASE3	0	0	1	1	0	0	143		OTHER	INTERVENTIONAL	Allocation: RANDOMIZED|Intervention Model: PARALLEL|Masking: QUADRUPLE (PARTICIPANT, CARE_PROVIDER, INVESTIGATOR, OUTCOMES_ASSESSOR)|Primary Purpose: TREATMENT	RANDOMIZED	PARALLEL	QUADRUPLE (PARTICIPANT, CARE_PROVIDER, INVESTIGATOR, OUTCOMES_ASSESSOR)	TREATMEN	2010-07	22/10/2016	22/10/2016	07/12/2009	08/09/2023	08/09/2023	Respiratory	Implementation / testing method	Clinical efficacy	Biomarkers / molecular	Functional / physiological / growth	Clinical efficacy
NCT01636895	Evaluation of SP Resistance and Effectiveness of IPTp in Nigeria	UNKNOWN	The study has two components: component A is a cohort study to determine the in vivo efficacy of SP to clear and prevent malaria parasitaemia in asymptomatic pregnant women and component B is a cross sectional study of women delivering at the study hospitals to assess the effectiveness of SP-IPTp to reduce adverse maternal and birth outcomes in the current context of increasing SP resistance. Res…	NO	Pregnancy Complications Parasitic	DRUG: Efficacy of suphladoxine/pyrimethamine as IPTp|DRUG: Efficacy of suphladoxine/pyrimethamine as IPTp	To determine the efficacy of SP-IPTp for clearing peripheral malaria parasiteamia in asymptomatic primi and secondi gravid women, PCR corrected Adequate parasitological clearance by day 42, 15 months	To determine the efficacy of SP-IPTp in preventing new infections in primi- and secundi-gravid women, PCR uncorrected parasitological clearance by day 42, 15 months|To estimate the prevalence of molecular markers of SP resistance in primi- and secundi-gravid women, Prevalence of molecular markers of SP resistance at enrolment, 15 months		Malaria Consortium, UK	Department for International Development, United Kingdom|London School of Hygiene and Tropical Medicine|University of Nigeria, Enugu Campus	FEMALE	CHILD, ADULT	1	1	0	0	0	1	0	PHASE4	0	0	0	0	1	0	600		NETWORK	INTERVENTIONAL	Allocation: NA|Intervention Model: SINGLE_GROUP|Masking: NONE|Primary Purpose: PREVENTION	NA	SINGLE_GROUP	NONE	PREVENTIO	2011-01	2012-11	2013-02	10/07/2012		22/08/2012	Infectious Diseases	Implementation / testing method	Clinical efficacy	Clinical efficacy	Biomarkers / molecular
NCT02739217	Safety and Tolerability of PBI-4050 and Its Effects on the Biomarkers in Subjects With AlstrÃ¶m Syndrome	COMPLETED	This is a Phase 2, single-centre, single-arm, open-label study of the safety, tolerability, and effects on biomarkers of PBI-4050 in subjects with AlstrÃ¶m syndrome for a treatment duration of 24 weeks. Subjects who complete the initial 24 weeks of treatment may continue treatment for an additional 36 or 48 weeks, provided the subject signs informed consent.	NO	Inflammation and Fibrosis|Diabetes	DRUG: PBI-4050	Description and number of abnormal laboratory values and adverse events that are related to treatment., Primary on 24 weeks; Final on all data (including Extension Period)	Change from baseline in metabolic syndrome parameters over time., Change from baseline in fasting plasma glucose over time. Change from baseline in fasting plasma insulin over time. Change from baseline in glycated hemoglobin (HbA1c) over time. Change from baseline in Homeostasis Model Assessment for steady state beta cell function (HOMA-B) and insulin sensitivity (HOMA-S) over time., 24 weeks an…	Changes from baseline in histological appearances in fat biopsies, Measuring the degree of fibrosis, 24 weeks and end of Extension Phase|Changes from baseline in global metabolome and microdialysate fractions, 24 weeks and end of Extension Phase|Change from baseline in the liver stiffness, Measured in kilopascal (kPa) correlated to fibrosis by using a FibroScan, 24 weeks and end of Extension Phas…	Liminal BioSciences Ltd.		ALL	CHILD, ADULT, OLDER_ADULT	1	1	1	1	0	0	0	PHASE2	0	0	1	0	0	0	12		INDUSTRY	INTERVENTIONAL	Allocation: NA|Intervention Model: SINGLE_GROUP|Masking: NONE|Primary Purpose: TREATMENT	NA	SINGLE_GROUP	NONE	TREATMEN	22/02/2016	26/09/2017	04/06/2018	15/04/2016		29/08/2018	Endocrine/Metabolic/Genetic	Implementation / testing method	Safety / adverse events	Biomarkers / molecular	Functional / physiological / growth	Clinical efficacy
NCT01898117	Triple-B Study;Carboplatin-cyclophosphamide Versus Paclitaxel With or Without Atezolizumab as First-line Treatment in Advanced Triple Negative Breast Cancer	ACTIVE_NOT_RECRUITING	Triple negative breast cancer (TNBC) is a difficult to treat molecular subtype with a poor survival. TNBC can be divided into at least two molecular entities; BRCA-like and non-BRCA-like. In this trial we would like to investigate whether a molecular subgroup exists within TNBCs that derives a benefit from atezolizumab added to first line chemotherapy.	NO	Breast Cancer	DRUG: Carbo/cyclo|DRUG: Carbo/cyclo + atezolizumab|DRUG: Paclitaxel|DRUG: Paclitaxel + Atezolizumab	Validate the BRCA1-like test, Validate the BRCA1-like test in predicting differential PFS with first line alkylating and platinum agents (+/- antibody add-on) when compared to paclitaxel (+/- antibody add-on) in TNBC, assessed up to 120 months	Determine whether the addition of atezolizumab to paclitaxel is more favorable than adding atezolizumab to carboplatin-cyclophosphamide for patients with PD-L1 positive tumors defined as combined positive score (CPS) 10 or higher (PFS1), Compare the overal survival (OS), overall response rate (ORR), clinical benefit rate (CBR) and duration of response (DOR) between the groups, Assessed up to 120 …		The Netherlands Cancer Institute	Borstkanker Onderzoek Groep|Roche Pharma AG	ALL	CHILD, ADULT, OLDER_ADULT	1	1	1	1	0	0	0	PHASE2	0	0	1	0	0	0	304		OTHER	INTERVENTIONAL	Allocation: RANDOMIZED|Intervention Model: FACTORIAL|Masking: NONE|Primary Purpose: TREATMENT	RANDOMIZED	FACTORIAL	NONE	TREATMEN	2013-07	2024-12	2030-12	12/07/2013		21/10/2024	Oncology	Implementation / testing method	Biomarkers / molecular	Survival	Clinical efficacy	Safety / adverse events	Biomarkers / molecular
NCT01858922	Chemotherapy With or Without Radiation, Low and Intermediate Risk Hodgkins Lymphoma, TXCH-HD-12A	COMPLETED	Subjects have a type of cancer called Hodgkin Disease (HD), a cancer of the lymph system. The lymph system is made up of tissue throughout the body that makes and stores infection-fighting cells. HD is one of the most treatable childhood cancers. The standard treatment for HD involves chemotherapy (treatment with anti-cancer drugs) and radiation therapy (the use of high-dose x-rays to get rid of …	NO	Hodgkin Disease	DRUG: ABVE-PC|DRUG: DECA	Response to therapy from Day 1 of Treatment, To define the general immune recovery in patients with low and intermediate risk HD undergoing chemotherapy with or without radiation therapy. Descriptive analysis of response to therapy, event-free survival, overall survival, relapse, and infection will be summarized using summary statistics., up to 18 months|Changes in Frequency of Regulatory Cell Po…			Baylor College of Medicine		ALL	CHILD, ADULT, OLDER_ADULT	1	1	1	1	0	0	0	PHASE2	0	0	1	0	0	0	40		OTHER	INTERVENTIONAL	Allocation: NON_RANDOMIZED|Intervention Model: PARALLEL|Masking: NONE|Primary Purpose: TREATMENT	NON_RANDOMIZED	PARALLEL	NONE	TREATMEN	19/12/2012	12/08/2019	12/08/2019	21/05/2013		12/01/2024	Oncology	Implementation / testing method	Clinical efficacy	Biomarkers / molecular	Survival
NCT00186810	Stem Cell Transplantation With Identical Donors for Patients With Sickle Cell Disease	COMPLETED	This protocol studied the effect of administration of a myeloablative pretransplant preparative regimen followed by an infusion of donor stem cells in children with severe sickle cell disease. The donor graft consisted of bone marrow or cord blood derived from a genetically matched sibling. The primary aim of the study was to evaluate how well the donated cells migrated to the bone marrow and beg…	NO	Sickle Cell Disease	DRUG: Busulfan, Cyclophosphamide, Horse ATG|PROCEDURE: Allogeneic stem cell transplant	To evaluate engraftment, GVHD, hematopoietic and immune reconstitution, and regimen-related mortality and morbidity in patients with severe sickle cell disease undergoing transplant using either HLA matched sibling bone marrow or cord blood grafts., March 2007			St. Jude Children's Research Hospital		ALL	CHILD, ADULT	1	1	0	0	0	1	0	PHASE2	0	0	1	0	0	0	15		OTHER	INTERVENTIONAL	Allocation: NON_RANDOMIZED|Intervention Model: SINGLE_GROUP|Masking: NONE|Primary Purpose: TREATMENT	NON_RANDOMIZED	SINGLE_GROUP	NONE	TREATMEN	1992-12	2006-02	2007-10	16/09/2005		29/05/2009	Hematology	Implementation / testing method	Safety / adverse events	Functional / physiological / growth
NCT06172764	A Randomized Controlled Trial of Vitamin D Supplementation on Salivary Biomarkers and Cariogenic Oral Microbiome	RECRUITING	The goal of this clinical trial is to compare the treatment effect of vitamin D supplementation and topical fluorides in the population having vitamin D deficiency and Initial Carious Lesions (ICL) on the progression of ICL in teeth. This study aims to observe the changes in the International Caries Detection and Assessment System (ICDAS) scores, the concentration of salivary proteins, and cariog…	NO	Dental Caries|White Spot Lesion|Initial Caries|Incipient Enamel Caries	DIETARY_SUPPLEMENT: Vitamin D supplements along with behavioral modification|COMBINATION_PRODUCT: Topical fluoride application and Vitamin D supplements along with behavioral modification|PROCEDURE: Topical fluoride application along with behavioral modification	ICDAS scores of initial caries or white spot lesions, Change in ICDAS scores of initial caries or white spot lesions, 6 months|Number of growth forming units of microbial strains, Change in number of growth forming units of microbial strains, 6 months|Genetic expression of target genes of S. Mutans and L. Rhamnosus, Presence or absence of genetic expression of target genes of S. Mutans and L. Rha…	Serum Vitamin D levels, Change in Serum Vitamin D levels, 6 months|Salivary protein concentration, Change in salivary protein concentration, 6 months		Dow University of Health Sciences	University of Karachi	ALL	CHILD, ADULT	1	1	0	0	0	1	0	PHASE4	0	0	0	0	1	0	90		OTHER	INTERVENTIONAL	Allocation: RANDOMIZED|Intervention Model: PARALLEL|Masking: NONE|Primary Purpose: TREATMENT	RANDOMIZED	PARALLEL	NONE	TREATMEN	12/12/2023	2025-10	2025-12	15/12/2023		11/03/2025	Dental/Oral	Implementation / testing method	Clinical efficacy	Biomarkers / molecular
NCT00330343	Optimal Dose of Prophylactic Naloxone in Reducing Opioid-Induced Side Effects in Children/Adolescents	COMPLETED	This is an investigator initiated dose finding study designed to determine the optimal dose of naloxone to prevent or minimize the most common side effects induced by opioids, namely itching, nausea, and vomiting. Male and female inpatients of the Children's Center of the Johns Hopkins Hospital, who are greater than 6 and less than 18 years of age with acute, moderate to severe pain, and who are …	YES	Pain|Nausea|Pruritus	DRUG: naloxone	Number of Participants With Naloxone Side Effects, incidence of nausea, vomiting, pruritus following naloxone infusion, 0-48 hours after infusion begins			Johns Hopkins University		ALL	CHILD	1	0	0	0	1	0	0	PHASE2	0	0	1	0	0	0	75		OTHER	INTERVENTIONAL	Allocation: NA|Intervention Model: SINGLE_GROUP|Masking: NONE|Primary Purpose: TREATMENT	NA	SINGLE_GROUP	NONE	TREATMEN	2004-05	2009-06	2009-06	26/05/2006	19/07/2017	19/07/2017	Pain/Perioperative	Implementation / testing method	Safety / adverse events	None / not specified
NCT02276898	A Randomized-Controlled Trial of Inhaled Hypertonic Saline (7%) to Evaluate the Lung Clearance Index	COMPLETED	The Lung Clearance Index (LCI) is a non invasive measure of lung function that is more sensitive than FEV1. It can be used to measure lung function in children younger than 6 years of age. Therefore, it has a future role in assessing novel therapeutics in the Cystic Fibrosis (CF) population. As such, determining if it can be used as a short term pharmacodynamic biomarker is paramount.	NO	Cystic Fibrosis	DRUG: Hypertonic Saline 7%|DRUG: Isotonic Saline 0.9% (Placebo)	Lung Clearance Index, The change in the Lung Clearance Index as measured by nitrogen washout between baseline and 24 hours after each inhalation of Hypertonic Saline (7%) and Isotonic Saline (0.9%), Baseline to 24 hrs post dose	Pulmonary Function Testing, Forced Expiratory Volume in one second (FEV1) % predicted, Forced Expiratory Vital Capacity (FVC) % predicted and Forced Expiratory Flow rate (FEF) 25-75 % predicted will be measured using spirometry., Baseline, 1,2,4 and 24hrs post-dose|Lung Clearance Index measured using Mass Spectroscopy, The multiple breath washout will be performed in the classical method using a …		The Hospital for Sick Children		ALL	CHILD, ADULT	1	1	0	0	0	1	0	PHASE2	0	0	1	0	0	0	24		OTHER	INTERVENTIONAL	Allocation: RANDOMIZED|Intervention Model: CROSSOVER|Masking: DOUBLE (PARTICIPANT, INVESTIGATOR)|Primary Purpose: TREATMENT	RANDOMIZED	CROSSOVER	DOUBLE (PARTICIPANT, INVESTIGATOR)	TREATMEN	2011-11	2014-09	2014-09	28/10/2014		22/05/2015	Respiratory	Implementation / testing method	Biomarkers / molecular	Functional / physiological / growth
NCT00220532	Folate and Protection Against Cervical Cancer	TERMINATED	This is a randomised double-blind placebo-controlled trial to see whether giving a low dose of the vitamins folic acid and riboflavin is beneficial to women who have very low grade abnormalities of the cervical cells.	NO	Cervical Cancer	DRUG: Folic acid with riboflavin	Rate of regression of CIN1 to normal over a 12 month intervention	DNA strand breakage, in cervical cells|DNA hypomethylation, in cervical cells|Cervical cell folic acid|HPV persistence over 12 months of intervention		Sheffield Teaching Hospitals NHS Foundation Trust	World Cancer Research Fund International	FEMALE	CHILD, ADULT, OLDER_ADULT	1	1	1	1	0	0	0	PHASE1|PHASE2	0	1	1	0	0	0	180		OTHER	INTERVENTIONAL	Allocation: RANDOMIZED|Intervention Model: PARALLEL|Masking: DOUBLE|Primary Purpose: PREVENTION	RANDOMIZED	PARALLEL	DOUBLE	PREVENTIO	2005-07		2007-05	22/09/2005		13/09/2006	Oncology	Implementation / testing method	Clinical efficacy	Biomarkers / molecular
NCT02080182	Effect of Acetylcysteine in Pediatric Acute Pyelonephritis.	COMPLETED	In different studies, it has been shown that "antioxidant" utilization has favorable therapeutic effects not only on control of acute symptoms but also on prevention of delayed problems from acute and chronic pyelonephritis. According to the efficacy of acetylcysteine as a potent antioxidant, safety of this drug and side effects of similar or either less than placebo, this study was designed to e…	NO	Pyelonephritis	DRUG: Acetylcysteine|DRUG: placebo acetylcysteine	Serum procalcitonin, Change from baseline serum procalcitonin at 5 days	Serum C Reactive Protein, Change from baseline serum C Reactive Protein at 5 days|Leukocyte count, Change from baseline leukocyte count at 5 days|Probable adverse effects (nausea, vomiting, bad tasting, stomatitis, ...), Participants will be followed for the duration of hospital stay, an expected average of 5 days		Shahid Beheshti University of Medical Sciences		ALL	CHILD	1	0	0	0	1	0	0	PHASE2	0	0	1	0	0	0	70		OTHER	INTERVENTIONAL	Allocation: RANDOMIZED|Intervention Model: PARALLEL|Masking: QUADRUPLE (PARTICIPANT, CARE_PROVIDER, INVESTIGATOR, OUTCOMES_ASSESSOR)|Primary Purpose: TREATMENT	RANDOMIZED	PARALLEL	QUADRUPLE (PARTICIPANT, CARE_PROVIDER, INVESTIGATOR, OUTCOMES_ASSESSOR)	TREATMEN	2014-01	2016-04	2016-04	06/03/2014		20/04/2016	Infectious Diseases	Implementation / testing method	Biomarkers / molecular	Biomarkers / molecular	Safety / adverse events
NCT00102882	Study Of Asthma And Genetics In Patients To Be Treated With Fluticasone Propionate/Salmeterol Or Salmeterol Xinafoate	COMPLETED	This study may last up to 36-38 weeks. Patients will visit the clinic 11 times. A blood sample will be taken at Visit 1 to look at subjects' genes. Breathing tests will be done during the study. Study medicines and procedures will be provided at no cost. Patients will be treated with VENTOLIN (8 wks), ATROVENT (8 wks), then ADVAIR or SEREVENT (16 wks). ADVAIR and SEREVENT are FDA approved for the…	NO	Asthma	DRUG: fluticasone propionate/salmeterol|DRUG: salmeterol xinafoate	Evaluate lung function by testing morning peak expiratory flow in patients with a B16 Arg/Arg genotype compared to patients with a B16 Gly/Gly genotype over 16 weeks of treatment with ADVAIR or SEREVENT	Evaluate lung function by testing morning peak expiratory flow in patients with a Arg/Gly genotype compared to patients with a Arg/Arg or a Gly/Gly genotype over 16 weeks of treatment with ADVAIR and/or SEREVENT		GlaxoSmithKline		ALL	CHILD, ADULT, OLDER_ADULT	1	1	1	1	0	0	0	PHASE4	0	0	0	0	1	0	547		INDUSTRY	INTERVENTIONAL	Allocation: RANDOMIZED|Intervention Model: PARALLEL|Masking: DOUBLE|Primary Purpose: TREATMENT	RANDOMIZED	PARALLEL	DOUBLE	TREATMEN	2004-10	2007-01	2007-01	04/02/2005		03/02/2017	Respiratory	Implementation / testing method	Functional / physiological / growth	Functional / physiological / growth
NCT00179829	WT1 for the Detection of Minimal Residual Disease	COMPLETED	The purpose of this study is to determine if WT1 is an adequate measurement of minimal residual disease in leukemic patients.	NO	Leukemia|Cancer	PROCEDURE: WT 1 Testing	To assess the presence of the WT1 gene at the time of relapse in-patients with acute or chronic leukemia.|To determine longitudinally its value as a marker for minimal residual disease (MRD) and its correlation to leukemia free survival after bone marrow transplantation.|To assess the presence of the WT1 gene in newly diagnosed patients with leukemia (ALL, ANLL) at the time of diagnoses and durin…			Ann & Robert H Lurie Children's Hospital of Chicago		ALL	CHILD, ADULT	1	1	0	0	0	1	0	PHASE2|PHASE3	0	0	1	1	0	0	50		OTHER	INTERVENTIONAL	Allocation: NON_RANDOMIZED|Intervention Model: SINGLE_GROUP|Masking: NONE|Primary Purpose: TREATMENT	NON_RANDOMIZED	SINGLE_GROUP	NONE	TREATMEN	1999-02	2006-04	2006-04	16/09/2005		04/02/2025	Oncology	Implementation / testing method	Biomarkers / molecular	Clinical efficacy
NCT02498340	Diet Challenge in G6PD Deficient Egyptian Children: A One- Year Prospective Single Center Study With Genotype - Phenotype Correlation	UNKNOWN	Glucose-6-phosphate dehydrogenase (G6PD) deficiency is prevalent and add a burden on families in Egypt and Middle East due to lifelong diet restriction, non-fava beans diet is main food for most families in the region and parents and doctors consider it as a prohibited food whatever the genetic or clinical phenotypes. The effective management is avoiding a spectrum of food and drugs causing oxida…	NO	Glucose-6-Phosphate Dehydrogenase Deficiency	DIETARY_SUPPLEMENT: non- fava beans	Diet challenge, one year			Ain Shams University		ALL	CHILD, ADULT, OLDER_ADULT	1	1	1	1	0	0	0	PHASE2|PHASE3	0	0	1	1	0	0	100		OTHER	INTERVENTIONAL	Allocation: NA|Intervention Model: SINGLE_GROUP|Masking: NONE|Primary Purpose: TREATMENT	NA	SINGLE_GROUP	NONE	TREATMEN	2015-12	2016-07		15/07/2015		15/07/2015	Endocrine/Metabolic/Genetic	Implementation / testing method	Clinical efficacy	None / not specified
NCT01441804	A Randomized Trial of 24-Week Versus 48-Week Courses of Peginterferon Plus Ribavirin for Patients With Genotype 1 Hepatitis C and IL28B CC Polymorphism	UNKNOWN	Patients with HCV genotype 1 and IL28B CC Polymorphism who have a rapid virological response to treatment are randomised to either 24 or 48 weeks HCV treatment. Our hypothesis is that there is no important difference in effect between the two treatment effect.	NO	Chronic Hepatitis C	DRUG: Peginterferon alfa2a|DRUG: Ribavirin|DRUG: Peginterferon alfa2a|DRUG: Ribavirin	Sustained virological response (SVR), Undetectable HCVRNA in serum(\<15IU/ml) 24 weeks after the end of treatment, 24 weeks after the end of treatment	Change in health related quality as measured by short from 36 (SF-36) from baseline to 24 weeks after the end of treatment, baseline, 24 weeks after the end of treatment|Sick leave in patients treated for 24 or 48 weeks treatment, 48 weeks		Third Affiliated Hospital, Sun Yat-Sen University		ALL	CHILD, ADULT, OLDER_ADULT	1	1	1	1	0	0	0	PHASE3	0	0	0	1	0	0	200		OTHER	INTERVENTIONAL	Allocation: RANDOMIZED|Intervention Model: PARALLEL|Masking: NONE|Primary Purpose: TREATMENT	RANDOMIZED	PARALLEL	NONE	TREATMEN	2011-05	2014-05	2014-08	28/09/2011		01/10/2013	Infectious Diseases	Implementation / testing method	Clinical efficacy	Quality of life / PROs	Health services / implementation / economic
NCT04151277	PRIMUS 001: A Study Looking at Two Different Chemotherapy Regimens in Patients With Metastatic Pancreatic Cancer	RECRUITING	This study is comparing two combinations of chemotherapy treatments in patients with metastatic pancreatic cancer. Half the participants will receive FOLFOX-A and the other half will receive AG. Treatment will continue until progression or patient/clinican decision or intolerable toxicity.	NO	Neoplasms Pancreatic	DRUG: FOLFOX-A|DRUG: Gemcitabe and Abraxane|DRUG: G-CSF	Progression Free Survival, Progression free survival as measured froim the date of randomisation to progression or death (from any cause), At time of progression (estimated to be between 5 and 7.5 months)	Ojective Response Rate, Based on RECIST version 1.1, Measured every 8 weeks by CT scan (most patients will received 3-4 CT scans over 24-32 weeks))|Overall Survival, Survival will be measured from the date of randomisation and include all caused of death, From date of randomisation until date of death from any cause. Most patients with metastatic pancreatic cancer will die within 6-9 months from …		Judith Dixon-Hughes	NHS Greater Glasgow and Clyde|University of Glasgow	ALL	CHILD, ADULT, OLDER_ADULT	1	1	1	1	0	0	0	PHASE2	0	0	1	0	0	0	500		OTHER	INTERVENTIONAL	Allocation: RANDOMIZED|Intervention Model: PARALLEL|Masking: NONE|Primary Purpose: TREATMENT	RANDOMIZED	PARALLEL	NONE	TREATMEN	28/11/2017	31/12/2025	31/01/2026	05/11/2019		08/02/2024	Oncology	Implementation / testing method	Clinical efficacy	Clinical efficacy	Safety / adverse events	Quality of life / PROs	Functional / physiological / growth
NCT02487082	Pilot Study of Sleep Therapy and Biomarkers in Children With Autism Spectrum Disorders	TERMINATED	The purpose of this study is to test the combined effect of melatonin and donepezil on improving sleep and behavior in children with Autism Spectrum Disorders. Melatonin is a natural neurohormone that helps regulate sleep and wake cycles. Donepezil is used to improve mental function for people with Alzheimer's disease. Children with Autism Spectrum Disorders are more likely to have problems sleep…	YES	Autism Spectrum Disorder	DRUG: Melatonin and Donepezil|OTHER: Placebo	Aberrant Behavior Checklist (ABC) Lethargy/Social Withdrawal Subscale, Subscale of the Aberrant Behavior Checklist (ABC). Subscales were derived by factor analysis (n=927). The checklist was first developed for use with severely mentally retarded individuals. More recently it has become widely used in research with children with autism. The ABC checklist is considered sensitive to drug effects. T…	Aberrant Behavior Checklist (ABC) Stereotypic Behavior Subscale., Subscale of the Aberrant Behavior Checklist (ABC). Subscales were derived by factor analysis (n=927). The checklist was first developed for use with severely mentally retarded individuals. More recently it has become widely used in research with children with autism. The ABC Checklist is considered sensitive to drug effects. The St…		Stony Brook University		ALL	CHILD	1	0	0	0	1	0	0	PHASE2	0	0	1	0	0	0	12		OTHER	INTERVENTIONAL	Allocation: RANDOMIZED|Intervention Model: PARALLEL|Masking: QUADRUPLE (PARTICIPANT, CARE_PROVIDER, INVESTIGATOR, OUTCOMES_ASSESSOR)|Primary Purpose: TREATMENT	RANDOMIZED	PARALLEL	QUADRUPLE (PARTICIPANT, CARE_PROVIDER, INVESTIGATOR, OUTCOMES_ASSESSOR)	TREATMEN	2015-06	31/12/2020	29/01/2021	01/07/2015	06/06/2024	06/06/2024	Psychiatry	Implementation / testing method	Clinical efficacy	Clinical efficacy	Functional / physiological / growth
NCT02939989	Efficacy and Safety of Glecaprevir (ABT-493)/Pibrentasvir (ABT 530) (GLE/PIB) in Combination With Sofosbuvir and Ribavirin in Participants With Hepatitis C Virus Who Did Not Respond to Treatment in a Previous AbbVie Clinical Study	COMPLETED	The purpose of this study was to evaluate the efficacy and safety of co-administration of glecaprevir (ABT-493)/pibrentasvir (ABT 530) plus sofosbuvir (SOF) plus ribavirin (RBV) in hepatitis C virus (HCV) genotype (GT) 1 - 6-infected participants (including non-cirrhotic, or cirrhotic with compensated cirrhosis participants) who had experienced virologic failure in an AbbVie parent clinical study.	YES	Hepatitis C Virus Infection	DRUG: Sofosbuvir|DRUG: Glecaprevir/Pibrentasvir|DRUG: Ribavirin	Percentage of Participants With Sustained Virologic Response 12 Weeks Post-treatment (SVR12), SVR12 was defined as plasma hepatitis C virus ribonucleic acid (HCV RNA) level less than the lower limit of quantification (LLOQ; 15 IU/mL) 12 weeks after the last dose of study drug., 12 weeks after the last actual dose of study drug, Week 24 or Week 28 depending on the treatment regimen.	Percentage of Participants With On-treatment Virologic Failure, On-treatment virologic failure was defined as meeting one of the following: * confirmed increase from nadir in HCV RNA (two consecutive HCV RNA measurements \> 1 log10 IU/mL above nadir) at any time point during the treatment period; or * confirmed HCV RNA greater than or equal to 100 IU/mL after HCV RNA \< 15 IU/mL during the treatm…		AbbVie		ALL	CHILD, ADULT, OLDER_ADULT	1	1	1	1	0	0	0	PHASE3	0	0	0	1	0	0	33		INDUSTRY	INTERVENTIONAL	Allocation: NON_RANDOMIZED|Intervention Model: PARALLEL|Masking: NONE|Primary Purpose: TREATMENT	NON_RANDOMIZED	PARALLEL	NONE	TREATMEN	21/11/2016	07/05/2021	30/07/2021	20/10/2016	04/05/2022	04/05/2022	Infectious Diseases	Implementation / testing method	Clinical efficacy	Clinical efficacy
NCT01009736	Effects of Tomato-Soy Juice on Biomarkers in Patients With Prostate Cancer Undergoing Prostatectomy	COMPLETED	RATIONALE: Tomato-soy juice may slow the growth of tumor cells. Studying samples of blood and tissue from patients with prostate cancer in the laboratory may help doctors identify biomarkers related to cancer. It may also help doctors understand the effect of tomato-soy juice on biomarkers. PURPOSE: This phase I/II trial is studying the side effects of tomato-soy juice and its effect on biomarker…	NO	Prostate Cancer	DIETARY_SUPPLEMENT: tomato-soy juice|OTHER: laboratory biomarker analysis|OTHER: pharmacological study|PROCEDURE: therapeutic conventional surgery	Incidence and severity of toxicity associated with tomato-soy juice	Changes in the content and distribution of soy isoflavones and tomato phytochemicals (carotenoids and polyphenols) to the prostate and correlation of tissue content and patterns with blood and urinary concentrations of these compounds and their metab ...|Blood hormonal patterns and biomarkers of oxidative stress that favor prostate cancer prevention|Histopathologic and molecular biomarkers associ…		Ohio State University Comprehensive Cancer Center		MALE	CHILD, ADULT, OLDER_ADULT	1	1	1	1	0	0	0	PHASE1|PHASE2	0	1	1	0	0	0	60		OTHER	INTERVENTIONAL	Allocation: NA|Intervention Model: SINGLE_GROUP|Masking: NONE|Primary Purpose: TREATMENT	NA	SINGLE_GROUP	NONE	TREATMEN	2008-01	2009-07		09/11/2009		16/10/2014	Oncology	Implementation / testing method	Safety / adverse events	Biomarkers / molecular
NCT04957615	Nivolumab for the Treatment of Metastatic or Unresectable Solid Tumors With ARID1A Mutation and CXCL13 Expression	RECRUITING	This phase II trial studies the effect of nivolumab in treating patients with solid tumors that have spread to other places in the body (metastatic) or cannot be removed by surgery (unresectable) with RID1A mutation and CXCL13 expression. Immunotherapy with monoclonal antibodies, such as nivolumab, may help the body's immune system attack the cancer, and may interfere with the ability of tumor ce…	NO	Metastatic Malignant Solid Neoplasm|Unresectable Solid Neoplasm	BIOLOGICAL: Nivolumab	Objective response rate (ORR), Defined as the rate of confirmed complete responses (CR) + partial responses (PR) as determined by Response Evaluation Criteria in Solid Tumors (RECIST) 1.1 criteria and as assessed by the investigator. Will estimate ORR along with the 95% exact confidence interval (CI), Up to 2 years|Overall survival (OS), Kaplan-Meier method will be used to estimate the median OS …			M.D. Anderson Cancer Center		ALL	CHILD, ADULT, OLDER_ADULT	1	1	1	1	0	0	0	PHASE2	0	0	1	0	0	0	30		OTHER	INTERVENTIONAL	Allocation: NA|Intervention Model: SINGLE_GROUP|Masking: NONE|Primary Purpose: TREATMENT	NA	SINGLE_GROUP	NONE	TREATMEN	21/09/2021	31/05/2027	31/05/2027	12/07/2021		13/05/2025	Oncology	Implementation / testing method	Clinical efficacy	Clinical efficacy
NCT01403506	Study of the Effect of N-acetyl Cysteine on the Renal Graft Function Biomarkers (IL18, NGAL)	UNKNOWN	The purpose of this study is to investigate the effect of (NAC) N-Acetyl Cysteine on biomarkers of Delayed Graft Function (DGF), including Neutrophil Gelatinase Associated Lipocalin (NGAL) and Intereleukin 18 (IL18).	NO	Disorder Related to Renal Transplantation	DRUG: N-acetyl Cysteine	renal function biomarkers (IL18, NGAL)difference between study and control group in 4 and 24 hr after transplantation, 4 and 24 hrs after renal graft	dialysis, 60 days after transplantation		Shahid Beheshti University of Medical Sciences		ALL	CHILD, ADULT, OLDER_ADULT	1	1	1	1	0	0	0	PHASE3	0	0	0	1	0	0	60		OTHER	INTERVENTIONAL	Allocation: RANDOMIZED|Intervention Model: PARALLEL|Masking: SINGLE (OUTCOMES_ASSESSOR)|Primary Purpose: PREVENTION	RANDOMIZED	PARALLEL	SINGLE (OUTCOMES_ASSESSOR)	PREVENTIO	2011-04	2012-04	2012-11	27/07/2011		27/07/2011	Transplant	Implementation / testing method	Biomarkers / molecular	Clinical efficacy
NCT02613416	Denosumab and MRI Breast Imaging	COMPLETED	This is a non-randomized phase II trial of denosumab at 120 mg subcutaneous injection monthly in pre- and post-menopausal women diagnosed with stage 0-III breast cancer who are currently not receiving anticancer treatment with hormonal therapies, chemotherapy, or radiation. All patients will undergo quantification of breast density by MRI at baseline and after 6 months on denosumab. Because the t…	YES	Breast Cancer	DRUG: Denosumab	Relative Change of â‰¥ 5% in Breast Density at 6 Months, Breast density will be measured via non-contrast MRI before and after 6 months on denosumab, baseline, 6 months	Absolute Change > 1% in Breast Density, Unadjusted Absolute Change \> 1% in breast density, 6 months		Alison Stopeck	Amgen	FEMALE	CHILD, ADULT, OLDER_ADULT	1	1	1	1	0	0	0	PHASE2	0	0	1	0	0	0	42		OTHER	INTERVENTIONAL	Allocation: NA|Intervention Model: SINGLE_GROUP|Masking: NONE|Primary Purpose: TREATMENT	NA	SINGLE_GROUP	NONE	TREATMEN	2015-11	20/08/2021	20/08/2021	24/11/2015	23/08/2024	23/08/2024	Oncology	Implementation / testing method	Biomarkers / molecular	Biomarkers / molecular
NCT04176952	PRIMUS002: Looking at 2 Neo-adjuvant Treatment Regimens for Resectable and Borderline Resectable Pancreatic Cancer	TERMINATED	PRIMUS 002 is looking at 2 different chemotherapy regimens in the neo-adjuvant setting for pancreatic cancer. Each treatment will be given for 3 months prior to surgery	NO	Neoplasms Pancreatic	DRUG: FOLFOX-A|DRUG: AG	Time to progression post FOLFOX-A induction treatment, date of progression after FOLFOX-A neo-adjuvant chemotherapy as assessed by RECIST 1.1, CT scans will take place at baseline, pre chemoradiotherapy and pre surgery, over approximately 6 months	Proving liquid biopsies can be used to define patient subgroups, a liquid biopsy will be taken and analysed using circulating tumour DNA at different timepoints to see if these can be used to define patient subgroups, From date of registration to date of surgery. On average 4 months after registration|Response post neo-adjuvant chemotherapy, CT scans will be reported to RECIST 1.1 and best respon…		Judith Dixon-Hughes	NHS Greater Glasgow and Clyde|University of Glasgow	ALL	CHILD, ADULT, OLDER_ADULT	1	1	1	1	0	0	0	PHASE2	0	0	1	0	0	0	31		OTHER	INTERVENTIONAL	Allocation: NON_RANDOMIZED|Intervention Model: PARALLEL|Masking: NONE|Primary Purpose: TREATMENT	NON_RANDOMIZED	PARALLEL	NONE	TREATMEN	05/03/2019	19/08/2021	19/08/2021	26/11/2019		24/05/2022	Oncology	Implementation / testing method	Clinical efficacy	Biomarkers / molecular	Clinical efficacy	Safety / adverse events	Quality of life / PROs
NCT00631358	Assessment of Inflammatory Biomarkers Expressed in a Sjogren's Population: Effect of a Topical Steroid Intervention	COMPLETED	The primary purpose of this study is to quantify the change in expression of biomarkers on the ocular surface of Sjogren's Syndrome participants after treatment with Maxidex.	YES	Sjogren's Syndrome	DRUG: Maxidex|OTHER: No treatment	Change in Levels of Biomarkers After Dosing With Maxidex, Biomarkers are an indicatior of inflammation. In this study, the level of biomarkers before and after anti-inflammatory treatment (Maxidex) is measured for the treatment group. In the control group, the biomarker level is measured at baseline and 2 weeks later. ddCt (Delta-Delta-Ct) is the number of polymerase chain reaction (PCR) cycles r…	Correlation Between Biomarker Expression and Ocular Symptoms, Correlation factor: tumor necrosis factor (TNF) messenger RNA (mRNA) vs. OSDI (Ocular Surface Disease Index)., Baseline to 2 weeks|Correlation Between Biomarker Expression and Tear Film Break up Time, Correlation factor: TNFmRNA vs. TFBUT (Tear Film Break-up Time), Baseline to 2 weeks|Correlation Between Biomarker Expression and NaFl (…		Alcon Research		ALL	CHILD, ADULT, OLDER_ADULT	1	1	1	1	0	0	0	PHASE4	0	0	0	0	1	0	97		INDUSTRY	INTERVENTIONAL	Allocation: NON_RANDOMIZED|Intervention Model: PARALLEL|Masking: NONE|Primary Purpose: TREATMENT	NON_RANDOMIZED	PARALLEL	NONE	TREATMEN	2008-02	2009-02		07/03/2008	12/04/2010	12/04/2010	Immunology/Autoimmune	Implementation / testing method	Biomarkers / molecular	Clinical efficacy	Functional / physiological / growth
NCT00603746	A Randomized Study To Evaluate The Efficacy And Safety Of An Investigational Drug In Adolescent And Adult Subjects With Asthma Uncontrolled on Moderate-Dose ICS Therapy.	COMPLETED	This study is designed to determine if the investigational drug is effective and safe in individuals with asthma.	YES	Asthma	DRUG: GW685698X	Mean Change From Baseline in Trough (Evening Pre-dose and Pre- Rescue Bronchodilator) FEV1 at Week 8, Pulmonary function was measured by forced expiratory volume in one second (FEV1), defined as the maximal amount of air that can be forcibly exhaled from the lungs in one second. Pre-dose and pre-rescue bronchodilator (albuterol/salbutamol) trough FEV1 (the measurement of FEV1 performed at the end…	Mean Change From Baseline in Daily Trough (Pre-dose and Pre-rescue Bronchodilator) Evening Peak Expiratory Flow (PEF) Averaged Over the 8-week Treatment Period, PEF is defined as the maximum airflow during a forced expiration beginning with the lungs fully inflated. Trough PEF is defined as the maximal rate (speed) that a person can exhale during a short maximal expiratory effort after a full ins…		GlaxoSmithKline		ALL	CHILD, ADULT, OLDER_ADULT	1	1	1	1	0	0	0	PHASE2	0	0	1	0	0	0	627		INDUSTRY	INTERVENTIONAL	Allocation: RANDOMIZED|Intervention Model: PARALLEL|Masking: |Primary Purpose: TREATMENT	RANDOMIZED	PARALLEL		TREATMEN	01/12/2007	01/09/2008	20/09/2008	29/01/2008	19/08/2013	15/09/2017	Respiratory	Implementation / testing method	Functional / physiological / growth	Functional / physiological / growth	Clinical efficacy	Safety / adverse events	Biomarkers / molecular
NCT00603382	A Randomized Study To Evaluate The Efficacy And Safety Of An Investigational Drug In Adolescent And Adult Subjects With Asthma Uncontrolled on Non-steroidal Therapy.	COMPLETED	This study is designed to determine if the investigational drug is effective and safe in individuals with asthma.	YES	Asthma	DRUG: GW685698X|DRUG: Placebo	Mean Change From Baseline in Trough (Evening Pre-dose and Pre- Rescue Bronchodilator) FEV1 at Week 8, Pulmonary function was measured by forced expiratory volume in one second (FEV1), defined as the maximal amount of air that can be forcefully exhaled from the lungs in one second. Pre-dose and pre-rescue bronchodilator (albuterol/salbutamol) trough FEV1(the measurement of FEV1 performed at the en…	Mean Change From Baseline in Daily Trough (Pre-dose and Pre-rescue Bronchodilator) Evening Peak Expiratory Flow (PEF) Averaged Over the 8-week Treatment Period, PEF is defined as the maximum airflow during a forced expiration beginning with the lungs fully inflated. Trough PEF is defined as the PEF measurement performed at the end of the dosing interval. PEF was measured by the participants using…		GlaxoSmithKline		ALL	CHILD, ADULT, OLDER_ADULT	1	1	1	1	0	0	0	PHASE2	0	0	1	0	0	0	599		INDUSTRY	INTERVENTIONAL	Allocation: RANDOMIZED|Intervention Model: PARALLEL|Masking: DOUBLE (PARTICIPANT, INVESTIGATOR)|Primary Purpose: TREATMENT	RANDOMIZED	PARALLEL	DOUBLE (PARTICIPANT, INVESTIGATOR)	TREATMEN	01/12/2007	01/10/2008	02/10/2008	29/01/2008	19/08/2013	18/04/2018	Respiratory	Implementation / testing method	Functional / physiological / growth	Functional / physiological / growth	Clinical efficacy	Safety / adverse events	Biomarkers / molecular
NCT00603278	A Randomized Study To Evaluate The Efficacy And Safety Of An Investigational Drug In Adolescent And Adult Subjects With Asthma Uncontrolled on Low-Dose ICS Therapy.	COMPLETED	This study is designed to determine if the investigational drug is effective and safe in individuals with asthma.	YES	Asthma	DRUG: GW685698X|DRUG: placebo	Mean Change From Baseline in Trough (Evening Pre-dose and Pre- Rescue Bronchodilator) FEV1 at Week 8, Pulmonary function was measured by forced expiratory volume in one second (FEV1), defined as the maximal amount of air that can be forcefully exhaled in one second. Pre-dose and pre-rescue bronchodilator (albuterol/salbutamol) trough FEV1 (the measurement of FEV1 performed at the end of the dosin…	Mean Change From Baseline in Daily Trough (Pre-dose and Pre-rescue Bronchodilator) Evening Peak Expiratory Flow (PEF) Averaged Over the 8-week Treatment Period, PEF is defined as the maximum airflow during a forced expiration beginning with the lungs fully inflated. Trough PEF is defined as the PEF measurement performed at the end of the dosing interval. PEF was measured by the participants using…		GlaxoSmithKline		ALL	CHILD, ADULT, OLDER_ADULT	1	1	1	1	0	0	0	PHASE2	0	0	1	0	0	0	622		INDUSTRY	INTERVENTIONAL	Allocation: RANDOMIZED|Intervention Model: PARALLEL|Masking: DOUBLE (PARTICIPANT, INVESTIGATOR)|Primary Purpose: TREATMENT	RANDOMIZED	PARALLEL	DOUBLE (PARTICIPANT, INVESTIGATOR)	TREATMEN	2007-12	2008-11	2008-11	29/01/2008	12/08/2013	28/12/2016	Respiratory	Implementation / testing method	Functional / physiological / growth	Functional / physiological / growth	Clinical efficacy	Safety / adverse events	Biomarkers / molecular
NCT00398645	A Randomized Study To Evaluate The Efficacy And Safety Of An Investigational Drug In Adolescent And Adult Subjects With Persistent Asthma.	COMPLETED	This study is designed to determine if the investigational drug is effective and safe in individuals with asthma.	NO	Asthma	DRUG: GW685698X 200mcg,GW685698X 200mcg and 400mcg	The primary efficacy measure will be mean change from baseline at Week 8 (last assessment on treatment using last observation carried forward) in tough (AM or PM pre-dose and pre-rescue bronchodilator) forced expiratory volume in one second (FEV1)			GlaxoSmithKline		ALL	CHILD, ADULT, OLDER_ADULT	1	1	1	1	0	0	0	PHASE2	0	0	1	0	0	0	648		INDUSTRY	INTERVENTIONAL	Allocation: RANDOMIZED|Intervention Model: SINGLE_GROUP|Masking: DOUBLE (PARTICIPANT, INVESTIGATOR)|Primary Purpose: TREATMENT	RANDOMIZED	SINGLE_GROUP	DOUBLE (PARTICIPANT, INVESTIGATOR)	TREATMEN	15/11/2006	01/08/2007	30/08/2007	14/11/2006		23/01/2018	Respiratory	None clearly classifiable	Functional / physiological / growth	None / not specified
NCT04813380	Serum MicroRNAs 223 and 146a in Allergic Rhinitis Patients as Biomarkers for Efficacy of Sublingual Immunotherapy	COMPLETED	The aim of the study is: * to evaluate the serum levels of miR-223 and miRNA146a and to assess their correlation with disease severity in allergic rhinitis patients and their role as biomarkers for efficacy of sublingual immunotherapy. * also to find if high sensitivity CRP can be an easy non-expensive test for diagnosis and follow up of allergic rhinitis patients.	NO	Effects of Immunotherapy	OTHER: Sublingual immunotherapy	MiRNA146a, microRNA 223 measurements, Effect of sublingual immunotherapy on the miRNA146, MicroRNA 223 on allergic rhinitis patients, 6 months			Zagazig University		ALL	CHILD, ADULT	1	1	0	0	0	1	0	PHASE3	0	0	0	1	0	0	64		OTHER_GOV	INTERVENTIONAL	Allocation: RANDOMIZED|Intervention Model: PARALLEL|Masking: NONE|Primary Purpose: OTHER	RANDOMIZED	PARALLEL	NONE	OTHE	27/07/2021	10/09/2022	10/10/2022	24/03/2021		20/12/2022	Respiratory	None clearly classifiable	Biomarkers / molecular	None / not specified
NCT04088227	Effects of Platelet Rich Plasma Injections on Biomarkers After Anterior Cruciate Ligament Tears	COMPLETED	A potential long-term consequence of anterior cruciate ligament injuries is the development of post-traumatic osteoarthritis in the years following injury. There are no curative treatments for osteoarthritis, increasing the importance of minimizing the occurrence of post-traumatic osteoarthritis following anterior cruciate ligament injuries. Current literature has begun to indicate that biochemic…	YES	Anterior Cruciate Ligament Tear|Anterior Cruciate Ligament Rupture	DRUG: Experimental Group|OTHER: Control Group	Change in Synovial Interleukin (IL) -1 Receptor Antagonist Concentration, The presence of the Synovial Interleukin (IL) -1 Receptor Antagonist biomarker in the synovial fluid will be assessed., Timepoint 1: initial visit (within 10 days of injury) Timepoint 2: at the time of surgery (within 4 weeks of injury)			Andrews Research & Education Foundation		ALL	CHILD, ADULT	1	1	0	0	0	1	0	PHASE2	0	0	1	0	0	0	24		OTHER	INTERVENTIONAL	Allocation: RANDOMIZED|Intervention Model: PARALLEL|Masking: NONE|Primary Purpose: PREVENTION	RANDOMIZED	PARALLEL	NONE	PREVENTIO	12/09/2019	01/09/2022	21/04/2023	12/09/2019	17/02/2025	17/02/2025	Other/Unclassified	None clearly classifiable	Biomarkers / molecular	None / not specified
NCT02486406	A Study to Evaluate Treatment of Hepatitis C Virus Infection in Pediatric Subjects	COMPLETED	This was a Phase 2/3, open-label, multicenter study to evaluate the pharmacokinetics (PK), efficacy, and safety of ombitasvir/paritaprevir/ritonavir (OBV/PTV/RTV) with or without dasabuvir (DSV) and with or without ribavirin (RBV) in Hepatitis C virus (HCV) genotype 1 or 4 (GT1 or GT4)-infected pediatric participants of â‰¥ 3 to 17 years of age.	YES	Chronic Hepatitis C Infection	DRUG: Ombitasvir/paritaprevir/ritonavir|DRUG: Dasabuvir|DRUG: Ribavirin|DRUG: Ombitasvir mini tablet|DRUG: Paritaprevir mini tablet|DRUG: Ritonavir mini tablet|DRUG: Dasabuvir mini tablet|DRUG: Ribavirin solution	Part 1: Maximum Plasma Concentration (Cmax) of Ombitasvir (OBV), Cmax is the peak concentration that a drug or drug metabolite achieves in a specified compartment after the drug has been administrated and before administration of a second dose., At Week 2|Part 1: Concentration of Drug in Blood Plasma Over Time [Area Under the Curve (AUC)] of Ombitasvir (OBV), AUC is a measure of how long and how …	Parts 1 and 2: Percentage of Participants With Sustained Virologic Response 12 Weeks After the Last Actual Dose of Study Drug (SVR12) Summarized by Formulation, Age and Weight Group, and Across All Subjects on the Adult Formulations, SVR12 is defined as hepatitis C virus ribonucleic acid (HCV RNA) \< lower limit of quantification (LLOQ) 12 weeks after the last actual dose of study drug., 12 weeks…		AbbVie		ALL	CHILD	1	0	0	0	1	0	0	PHASE2|PHASE3	0	0	1	1	0	0	64		INDUSTRY	INTERVENTIONAL	Allocation: NON_RANDOMIZED|Intervention Model: PARALLEL|Masking: NONE|Primary Purpose: TREATMENT	NON_RANDOMIZED	PARALLEL	NONE	TREATMEN	28/10/2015	19/11/2020	19/11/2020	01/07/2015	05/10/2021	05/10/2021	Infectious Diseases	None clearly classifiable	PK / dosing	Clinical efficacy	Biomarkers / molecular
NCT01892176	Effects of High-dose Coenzyme Q10 on Biomarkers of Oxidative Damage and Clinical Outcome in Parkinson Disease	COMPLETED	The investigators hypothesise that measuring biomarkers of oxidative damage could better inform investigators on the potential merits (and pitfalls) of CoQ10 supplementation in PD subjects.	NO	Parkinson Disease	DIETARY_SUPPLEMENT: coenzyme q10	Biomarkers of oxidative damage, 10 weeks	Total Unified Parkinson's Disease Rating Scale (UPDRS), 10 weeks		National University Hospital, Singapore		ALL	CHILD, ADULT, OLDER_ADULT	1	1	1	1	0	0	0	PHASE2|PHASE3	0	0	1	1	0	0	20		OTHER	INTERVENTIONAL	Allocation: NA|Intervention Model: SINGLE_GROUP|Masking: NONE|Primary Purpose: TREATMENT	NA	SINGLE_GROUP	NONE	TREATMEN	2012-06	2012-12	2012-12	04/07/2013		10/07/2013	Neurology	None clearly classifiable	Biomarkers / molecular	Clinical efficacy
NCT03808441	CAcTUS - Circulating Tumour DNA Guided Switch	ACTIVE_NOT_RECRUITING	The stay aims to determine whether switching from targeted therapy to immunotherapy based on a decrease in levels of circulating tumour DNA in the blood, will improve the outcome in melanoma patients.	NO	Melanoma	OTHER: ctDNA analysis	CtDNA result critical (red) blood samples returned within 7 working days of samples being received in the laboratory, Feasibility of returning samples to hospitals from the laboratory to inform clinical decisions, 12 months from last patient starting trial treatment|Decrease in ctDNA level of mutant BRAFâ‰¥80%, To assess whether a decrease in ctDNA levels of mutant BRAF by â‰¥80% on targeted ther…	Screen failure due to ctDNA levels of mutant BRAF VAF <1.5% Efficacy, To assess whether BRAF VAF (within the ctDNA) of â‰¥1.5% is an appropriate target for study inclusion (by assessing the number and proportion of screen failures, Through study completion, an average of 1 year|First progression free survival (PFS) at 12 months, To explore whether PFS at 12 months would improve in patients switch…	Time to ctDNA first progression, Time to first progression measured by ctDNA, Through study completion, an average of 1 year|Time to ctDNA second progression, Time to second progression measured by ctDNA, Through study completion, an average of 1 year|Increase in ctDNA levels of BRAF VAF during washout period from targeted to immune therapy switch in arm B, When all patients finished treatment, a…	The Christie NHS Foundation Trust	Bristol-Myers Squibb|University of Manchester|Manchester Academic Health Science Centre	ALL	CHILD, ADULT, OLDER_ADULT	1	1	1	1	0	0	0	PHASE2	0	0	1	0	0	0	21		OTHER	INTERVENTIONAL	Allocation: RANDOMIZED|Intervention Model: PARALLEL|Masking: NONE|Primary Purpose: TREATMENT	RANDOMIZED	PARALLEL	NONE	TREATMEN	02/05/2019	26/04/2023	02/05/2024	17/01/2019		25/08/2023	Oncology	None clearly classifiable	Biomarkers / molecular	Clinical efficacy
NCT03963999	Validating Ultrasound Biomarkers for Hepatic Sinusoidal Obstruction Syndrome in Pediatric Hematopoietic Cell Transplant Patients	WITHDRAWN	Hepatic veno-occlusive disease/sinusoidal obstructive syndrome (VOD/SOS) is a potentially fatal complication of hematopoietic cell transplant (HCT). Historically VOD/SOS has been clinically diagnosed using the modified Seattle criteria or the Baltimore criteria. The modified Seattle Criteria define VOD/SOS diagnosis is made when two of the following three criteria are present in a patient within …	NO	Sinusoidal Obstruction Syndrome|Veno Occlusive Disease, Hepatic|Bone Marrow Transplant Complications|Stem Cell Transplant Complications	DIAGNOSTIC_TEST: Ultrasound Elastography|DRUG: Contrast Enhanced Ultrasound (CEUS)	Define Sensitivity and Specificity of US (grayscale, Doppler and SWE) for Diagnosis and Severity Grading for SOS/VOD, Determine the sensitivity and specificity of US for diagnosis and severity grading of VOD/SOS in a cohort of 250 pediatric HCT patients., 100 days post transplant|Define Sensitivity and Specificity of CEUS for Diagnosis and Severity Grading for SOS/VOD, Determine the sensitivity a…			Children's Mercy Hospital Kansas City	Nationwide Children's Hospital|St. Jude Children's Research Hospital|Children's Hospital Colorado	ALL	CHILD, ADULT	1	1	0	0	0	1	0	PHASE4	0	0	0	0	1	0	0		OTHER	INTERVENTIONAL	Allocation: NA|Intervention Model: SINGLE_GROUP|Masking: NONE|Primary Purpose: DIAGNOSTIC	NA	SINGLE_GROUP	NONE	DIAGNOSTI	01/04/2020	30/04/2024	01/04/2025	28/05/2019		13/01/2020	Transplant	None clearly classifiable	Biomarkers / molecular	Biomarkers / molecular	Functional / physiological / growth
NCT06266598	Effectiveness of Antidiabetic Treatment Applied in Childhood Obesity	COMPLETED	In our study, there are 33 healthy children with normal weight (control group) and 52 obese children who will be treated with metformin. To observe the efficacy of the 3-month treatment before and after metformin treatment, Zn, Zinc Î±-2 Glycoprotein (ZAG), Peroxisome proliferation activating receptor Î³ (PPARÎ³), Leptin (LEP) and Adiponectin (ADIPO) levels were compared, as well as anthropometri…	NO	Childhood Obesity|Insulin Resistance	DRUG: Metformin	Insulin resistance (HOMA-IR) level, HOMA-IR is a condition in which the body's cells become less responsive to the effects of insulin. This means that the body needs more insulin to achieve the same effects, such as regulating blood sugar levels, three months|Weight loss rate, Weight loss rate is typically defined as the amount of weight lost over a specific period of time., three months			HÃœMEYRA ACIKAN		ALL	CHILD, ADULT	1	1	0	0	0	1	0	PHASE4	0	0	0	0	1	0	52		OTHER	INTERVENTIONAL	Allocation: NA|Intervention Model: SINGLE_GROUP|Masking: NONE|Primary Purpose: TREATMENT	NA	SINGLE_GROUP	NONE	TREATMEN	17/11/2019	20/08/2021	27/10/2021	20/02/2024		20/02/2024	Endocrine/Metabolic/Genetic	None clearly classifiable	Clinical efficacy	Clinical efficacy
NCT05630066	A Study to Investigate the Pharmacokinetics (PK) and Safety and to Provide Proof of Mechanism of Alogabat in Children and Adolescents Aged 5-17 Years With Angelman Syndrome (AS) With Deletion Genotype.	RECRUITING	This is a two-part, Phase IIa, multicenter, 12-week, open-label study. Up to 56 participants with deletion AS aged 5-17 years (inclusive) will be enrolled in the study.	NO	Angelman Syndrome	DRUG: Alogabat	Part 1: Age-group Based Ratio of Plasma PK Parameter, Area Under the Concentration-time Curve (AUC), Age-group based ratio of plasma PK parameters in pediatric participants with AS versus data collected from adult healthy volunteers and participants with autism spectrum disorder (ASD) (AUC), Up to 12 Weeks|Part 1: Age-group Based Ratio of Plasma PK Parameter, Apparent Clearance (CL/F), Age-group …	Parts 1 and 2: Plasma PK Parameter of Alogabat, Maximum Concentration (Cmax), Plasma PK parameter of alogabat Cmax as derived using a population-pharmacokinetic (popPK) model, Up to 12 Weeks|Parts 1 and 2: Plasma PK Parameter of Alogabat, AUC, Plasma PK parameter of alogabat AUC as derived using a popPK model, Up to 12 Weeks|Parts 1 and 2: Plasma PK Parameter of Alogabat, CL/F, Plasma PK paramete…		Hoffmann-La Roche		ALL	CHILD	1	0	0	0	1	0	0	PHASE2	0	0	1	0	0	0	56		INDUSTRY	INTERVENTIONAL	Allocation: NON_RANDOMIZED|Intervention Model: SEQUENTIAL|Masking: NONE|Primary Purpose: TREATMENT	NON_RANDOMIZED	SEQUENTIAL	NONE	TREATMEN	27/07/2023	04/11/2025	04/11/2025	29/11/2022		29/06/2025	Endocrine/Metabolic/Genetic	None clearly classifiable	PK / dosing	PK / dosing	Safety / adverse events	Functional / physiological / growth
NCT00931450	Sunitinib Malate and Exemestane in Treating Postmenopausal Women With Breast Cancer	UNKNOWN	RATIONALE: Sunitinib malate and exemestane may stop the growth of tumor cells by blocking some of the enzymes needed for cell growth. Giving sunitinib malate and exemestane before surgery may make the tumor smaller and reduce the amount of normal tissue that needs to be removed. PURPOSE: This randomized phase I/II trial is studying the side effects and best dose of sunitinib malate to see how wel…	NO	Breast Cancer	DRUG: exemestane|DRUG: sunitinib malate|OTHER: placebo	Recommended dose of sunitinib malate that can be combined with exemestane|Objective clinical response (complete or partial response) according to WHO criteria	Safety and feasibility of the combination of sunitinib malate and exemestane|Safety profile|Rate of breast-conserving surgery|Percentage of pathological complete response in the breast and axillary lymph nodes|Grade of inhibition of phosphorylation of VEGFR-2, PDGF, and c-KIT receptor tyrosine kinases|Genetic profile, based on the analysis of CYP19A1 polymorphisms, able to predict response to neo…		Institut CatalÃ d'Oncologia		FEMALE	CHILD, ADULT, OLDER_ADULT	1	1	1	1	0	0	0	PHASE1|PHASE2	0	1	1	0	0	0	70		OTHER	INTERVENTIONAL	Allocation: RANDOMIZED|Intervention Model: |Masking: DOUBLE|Primary Purpose: TREATMENT	RANDOMIZED		DOUBLE	TREATMEN	2009-03	2011-10		02/07/2009		12/08/2013	Oncology	None clearly classifiable	PK / dosing	Clinical efficacy	Safety / adverse events	Biomarkers / molecular
NCT00017095	Biomarker (p53 Gene) Analysis and Combination Chemotherapy Followed by Radiation Therapy and Surgery in Treating Women With Large Operable or Locally Advanced or Inflammatory Breast Cancer	COMPLETED	RATIONALE: Drugs used in chemotherapy work in different ways to stop tumor cells from dividing so they stop growing or die. Currently patients with breast cancer are treated with one of several very similar combinations of drugs. Analysis of biomarkers in tumor tissue may help doctors predict how well patients with breast cancer will respond to treatment and help doctors choose the best drug regi…	NO	Breast Cancer	BIOLOGICAL: filgrastim|DRUG: cyclophosphamide|DRUG: docetaxel|DRUG: epirubicin hydrochloride|DRUG: fluorouracil|GENETIC: microarray analysis|OTHER: immunohistochemistry staining method|OTHER: laboratory biomarker analysis|PROCEDURE: biopsy|PROCEDURE: conventional surgery|PROCEDURE: neoadjuvant therapy|RADIATION: radiation therapy	Progression-free survival, from randomization till first evidence of progression	Distant metastasis-free survival, randomization till first evidence recurrence|Overall survival, randomization till death|Clinical and pathological responses, after 3rd and 6d cycle of chemotherapy|Clinical response according to RECIST criteria without pathologic response, after 3rd and 6d cycle of chemotherapy|Toxicity according to CTC v2.0, from randomization|Agreement between p53 assessment by…		European Organisation for Research and Treatment of Cancer - EORTC	Swedish Breast Cancer Group|Swiss Group for Clinical Cancer Research|Anglo Celtic Cooperative Oncology Group	FEMALE	CHILD, ADULT, OLDER_ADULT	1	1	1	1	0	0	0	PHASE3	0	0	0	1	0	0	1856		NETWORK	INTERVENTIONAL	Allocation: RANDOMIZED|Intervention Model: PARALLEL|Masking: NONE|Primary Purpose: TREATMENT	RANDOMIZED	PARALLEL	NONE	TREATMEN	2001-03	2006-11		27/01/2003		24/10/2013	Oncology	None clearly classifiable	Clinical efficacy	Clinical efficacy	Safety / adverse events	Biomarkers / molecular
NCT01686633	An Efficacy and Safety Study of Fluticasone Furoate/Vilanterol (FF/VI) 200/25 Microgram (mcg) , FF/VI 100/25 mcg, and FF 100 mcg in Adults and Adolescents With Persistent Asthma.	COMPLETED	This is a Phase III, multicenter, randomized, double-blind, stratified, parallel-group study with three active comparators in subjects with moderate to severe persistent asthma. The study consists of a run-in period of 4 weeks, followed by a treatment period of 12 weeks, and a follow up contact period of one week. The total duration of the study is 17 weeks. 990 subjects will be randomized to one…	YES	Asthma	DRUG: Fluticasone Furoate/ Vilanterol 200/25 mcg|DRUG: Fluticasone Furoate/ Vilanterol 100/25 mcg|DRUG: Fluticasone Furoate 100 mcg	Change From Baseline in Weighted Mean Forced Expiratory Volume in One Second (FEV1) Over 0 to 24 Hours Post-dose at the End of the 12-week Treatment Period, Pulmonary function was measured by FEV1, defined as the maximal amount of air that can be forcefully exhaled in one second. The weighted mean was calculated from the pre-dose FEV1 (within 30 minutes prior to dosing) and post-dose FEV1 measure…	Change From Baseline in Clinic Visit Trough FEV1 at the End of the 12-week Treatment Period, Pulmonary function was measured by FEV1, defined as the maximal amount of air that can be forcefully exhaled in one second. Trough FEV1 is defined as a pre-dose FEV1 measurement taken at a clinic visit while still on-treatment. Change from Baseline in trough FEV1 at the end of the 12-week treatment period…		GlaxoSmithKline		ALL	CHILD, ADULT, OLDER_ADULT	1	1	1	1	0	0	0	PHASE3	0	0	0	1	0	0	1040		INDUSTRY	INTERVENTIONAL	Allocation: RANDOMIZED|Intervention Model: SINGLE_GROUP|Masking: DOUBLE (PARTICIPANT, INVESTIGATOR)|Primary Purpose: TREATMENT	RANDOMIZED	SINGLE_GROUP	DOUBLE (PARTICIPANT, INVESTIGATOR)	TREATMEN	20/09/2012	01/10/2013	15/10/2013	18/09/2012	06/06/2014	24/01/2018	Respiratory	None clearly classifiable	Functional / physiological / growth	Functional / physiological / growth	Clinical efficacy
NCT01258855	Aldesleukin With or Without Ziv-Aflibercept in Treating Patients With Stage III-IV Melanoma That Cannot Be Removed by Surgery	COMPLETED	This randomized phase II trial studies how well aldesleukin with or without ziv-aflibercept works in treating patients with stage III-IV melanoma that cannot be removed by surgery. Aldesleukin may stimulate the white blood cells to kill cancer. Ziv-aflibercept may stop the growth of melanoma by blocking blood flow to the tumor. It is not yet known whether aldesleukin is more effective with or wit…	YES	Metastatic Melanoma|Recurrent Melanoma|Stage III Cutaneous Melanoma AJCC v7|Stage IIIA Cutaneous Melanoma AJCC v7|Stage IIIB Cutaneous Melanoma AJCC v7|Stage IIIC Cutaneous Melanoma AJCC v7|Stage IV Cutaneous Melanoma AJCC v6 and v7	BIOLOGICAL: Aldesleukin|OTHER: Laboratory Biomarker Analysis|BIOLOGICAL: Ziv-Aflibercept	Progression-free Survival, Estimated using the product-limit method of Kaplan and Meier. Progression is defined using Response Evaluation Criteria In Solid Tumors Criteria (RECIST v1.1), as a 20% increase in the sum of the longest diameter of target lesions, or a measurable increase in a non-target lesion, or the appearance of new lesions., The time from the date of randomization until date of pr…	Overall Survival, Estimated using the product-limit method of Kaplan and Meier., Until Death from any cause, up to 5 years|Response Rate, Per Response Evaluation Criteria In Solid Tumors Criteria (RECIST v1.1) for target lesions and assessed by MRI: Complete Response (CR), Disappearance of all target lesions; Partial Response (PR), \>=30% decrease in the sum of the longest diameter of target lesi…	1-year Overall Survival Rate, Estimated using the product-limit method of Kaplan and Meier., Until Death from any cause, up to 1 year	National Cancer Institute (NCI)		ALL	CHILD, ADULT, OLDER_ADULT	1	1	1	1	0	0	0	PHASE2	0	0	1	0	0	0	84		NIH	INTERVENTIONAL	Allocation: RANDOMIZED|Intervention Model: PARALLEL|Masking: NONE|Primary Purpose: TREATMENT	RANDOMIZED	PARALLEL	NONE	TREATMEN	18/01/2011	29/03/2018	29/03/2018	13/12/2010	10/05/2019	10/05/2019	Oncology	Toxicity reduction / safety	Clinical efficacy	Clinical efficacy	Safety / adverse events	Biomarkers / molecular
NCT00293228	Treatment of Latent Tuberculosis Infection With Isoniazid	COMPLETED	The purpose of this study is to study the effect that treatment of dormant tuberculosis infection has on the immunological system. We expect to observe an impact over the production of cytokines by peripheral white blood cells which may be useful to know if treatment has been effective.	NO	Tuberculosis	DRUG: Isoniazid|DRUG: isoniazid	Frequency of Mtb antigen-specific IFNÎ³-producing T cells measured by ELISPOT assay, 9 months	Gene expression profiling, 9 months		Instituto Nacional de Salud Publica, Mexico	Bill and Melinda Gates Foundation|Wellcome Trust	ALL	CHILD, ADULT, OLDER_ADULT	1	1	1	1	0	0	0	PHASE4	0	0	0	0	1	0	200		OTHER	INTERVENTIONAL	Allocation: RANDOMIZED|Intervention Model: PARALLEL|Masking: NONE|Primary Purpose: DIAGNOSTIC	RANDOMIZED	PARALLEL	NONE	DIAGNOSTI	2007-02	2008-03	2009-06	17/02/2006		26/05/2010	Infectious Diseases	Toxicity reduction / safety	Biomarkers / molecular	Biomarkers / molecular
NCT00307996	The Effect of CoQ10 Administration on Hemodialysis Patients	COMPLETED	The purpose of this study is to examine whether CoQ10 administration is effective as an antioxidant in hemodialysis patients.	NO	Chronic Renal Failure|Hemodialysis	DRUG: Coenzyme Q10 (drug)	Oxidative protein concentration at 6 month|Antioxidant capacity at 6 month			University of Shizuoka		ALL	CHILD, ADULT, OLDER_ADULT	1	1	1	1	0	0	0	PHASE4	0	0	0	0	1	0	40		OTHER	INTERVENTIONAL	Allocation: NON_RANDOMIZED|Intervention Model: SINGLE_GROUP|Masking: NONE|Primary Purpose: TREATMENT	NON_RANDOMIZED	SINGLE_GROUP	NONE	TREATMEN	2004-03		2004-12	28/03/2006		28/03/2006	Other/Unclassified	Toxicity reduction / safety	Biomarkers / molecular	Biomarkers / molecular
NCT07005414	Efficacy of Bumetanide in Children With Autism Spectrum Disorder Guided by Peripheral Blood Biomarkers and Machine Learning Models	RECRUITING	The objective of this study is to learn if bumetanide could alleviate the clinical symptoms in children with autism spectrum disorder (ASD), who has been predicted as high responders to bumetanide via a cytokine-based predictive model. The Eligible ASD participants identified as high responder to bumetanide will be randomly assigned to either the experimental group or the control group. Participa…	NO	Autism Spectrum Disorder	DRUG: Bumetanide|BEHAVIORAL: Treatment as usual (TAU)	Social Responsiveness Scale, Second Edition (SRS-2), Social Responsiveness Scale, Second Edition (SRS-2) is a scale used to evaluate the presence and severity of social impairment. The scores of the SRS-2 rate from 0 to 195, and higher scores indicate more severe symptoms. Changes of the SRS-2 scores from baseline to 3 month after treatment will be analyzed to assess the effect of the interventio…	Clinical Global Impressions Scale (CGI), Clinical Global Impressions Scale (CGI) is a scale used to assess the severity of the illness and the global improvement of the participants under intervention.The Clinical Global Impression - Severity scale (CGI-S) is a clinician rated 7-point measure of overall severity. Scores range from 1 (Normal, not at all ill) through 4 (Moderately ill) to 7 (Among …	Biomarkers (single nucleotide polymorphisms), Blood samples will be collected at baseline. Depending on funding availability, whole genome sequencing may subsequently be performed. If sequencing is conducted, a genome-wide association study will be carried out to investigate potential correlations between genetic polymorphisms and response to bumetanide treatment., From enrollment to the end of t…	Fei Li		ALL	CHILD	1	0	0	0	1	0	0	PHASE2	0	0	1	0	0	0	66		OTHER	INTERVENTIONAL	Allocation: RANDOMIZED|Intervention Model: PARALLEL|Masking: SINGLE (OUTCOMES_ASSESSOR)|Primary Purpose: TREATMENT	RANDOMIZED	PARALLEL	SINGLE (OUTCOMES_ASSESSOR)	TREATMEN	04/06/2025	30/05/2026	30/05/2026	05/06/2025		12/06/2025	Psychiatry	Toxicity reduction / safety	Clinical efficacy	Clinical efficacy	Functional / physiological / growth
NCT01581034	Effect of PADMA 28 on Endothelial Function, Autonomic Nervous System and Biomarkers in Patients With Coronary Artery Disease	COMPLETED	This randomized, placebo-controlled, double-blinded trial investigates the effect of a 6 week intake of PADMA 28 on the endothelial function, biomarkers and the autonomic nervous systems in patients with coronary artery disease. The investigators hypothesize that PADMA 28 has a beneficial effect on endothelial function, arterial stiffness, the autonomic nervous systen and the blood inflammatory m…	NO	Coronary Artery Disease	DRUG: PADMA 28|DRUG: Placebo	Endothelial function, Expressed as Reactive Hyperemic Index (RHI), measured by non-invasive peripheral arterial tonometry, At completion of the study, expected to be at 6 weeks	Autonomic nervous system, Cardiac autonomic tone (expressed as frequency domain parameters of heart rate variability (HRV) \& measured by ECG), At completion of the study, expected to be at 6 weeks|Biomarkers in blood, Blood inflammatory and anticoagulative biomarkers, measured by fasting blood samples, At completion of the study, expected to be at 6 weeks		Insel Gruppe AG, University Hospital Bern		MALE	CHILD, ADULT, OLDER_ADULT	1	1	1	1	0	0	0	PHASE2	0	0	1	0	0	0	80		OTHER	INTERVENTIONAL	Allocation: RANDOMIZED|Intervention Model: PARALLEL|Masking: QUADRUPLE (PARTICIPANT, CARE_PROVIDER, INVESTIGATOR, OUTCOMES_ASSESSOR)|Primary Purpose: SUPPORTIVE_CARE	RANDOMIZED	PARALLEL	QUADRUPLE (PARTICIPANT, CARE_PROVIDER, INVESTIGATOR, OUTCOMES_ASSESSOR)	SUPPORTIVE_CAR	2012-04	2013-05	2013-05	19/04/2012		01/08/2013	Cardiovascular	Toxicity reduction / safety	Functional / physiological / growth	Functional / physiological / growth	Biomarkers / molecular
NCT02788786	Feasibility and Acceptability of Use of Daily Oral Rinse in Pregnant Women in Rural Nepal	COMPLETED	In Nepal, investigators are conducting a cohort study to estimate the relationship between signs of periodontal disease in pregnant women and preterm delivery. Within that cohort study, investigators plan to conduct an individually randomized trial of the acceptability and effect chlorhexidine, cetylpyridinium chloride, and salt water oral rinses on gingival crevicular fluid and plaque during pre…	NO	Periodontitis|Premature Birth of Newborn	DRUG: Chlorhexidine|DRUG: Cetylpyridinium chloride|DRUG: Salt and Water	Acceptability, Do women accept the use of their assigned oral rinse?, 12 weeks|Inflammatory markers in gingival crevicular fluid (IL-1Î², IL-6, IL-10, TNF-Î±, PGE2, and GM-CSF), Do the oral rinses (or no rinse) have differing impacts on inflammatory markers in gingival crevicular fluid. Specifically, IL-1Î², IL-6, IL-10, TNF-Î±, PGE2, and GM-CSF will be measured (pg/ml) using validated multiplex …			Johns Hopkins Bloomberg School of Public Health	Bill and Melinda Gates Foundation	FEMALE	CHILD, ADULT, OLDER_ADULT	1	1	1	1	0	0	0	PHASE2	0	0	1	0	0	0	175		OTHER	INTERVENTIONAL	Allocation: RANDOMIZED|Intervention Model: PARALLEL|Masking: NONE|Primary Purpose: TREATMENT	RANDOMIZED	PARALLEL	NONE	TREATMEN	27/06/2016	15/11/2016	15/11/2016	02/06/2016		23/02/2017	Dental/Oral	Toxicity reduction / safety	Clinical efficacy	Biomarkers / molecular
NCT01804166	A Research Study to Bank Samples for Future Evaluation to Identify Biomarkers That Predispose Crohn's Disease and Ulcerative Colitis Patients to Develop Hepatosplenic T-Cell Lymphoma (HSTCL)	COMPLETED	This study is designed to collect tissue samples from the biopsy specimen that was used to diagnose hepatosplenic T-cell lymphoma (HSTCL), additional patient information, and if possible, to obtain additional samples including a single blood sample, a buccal swab sample and/or a bowel tissue sample. Samples obtained will be stored by the sponsor for future testing. In addition, demographic and cl…	YES	Hepatosplenic T-Cell Lymphoma	DRUG: Infliximab|DRUG: Golimumab	Number of Samples Collected for the Identification of Biomarkers for Early Evaluation of Risk of Developing Hepatosplenic T-cell Lymphoma (HSTCL), Samples will be collected from IBD patients diagnosed with HSTCL for future evaluation to identify biomarkers that may allow either earlier evaluation of a participant's risk of developing HSTCL or possibly earlier diagnosis., Approximately up to 8 yea…			Janssen Scientific Affairs, LLC		ALL	CHILD, ADULT, OLDER_ADULT	1	1	1	1	0	0	0	PHASE4	0	0	0	0	1	0	1		INDUSTRY	INTERVENTIONAL	Allocation: NA|Intervention Model: SINGLE_GROUP|Masking: NONE|Primary Purpose: OTHER	NA	SINGLE_GROUP	NONE	OTHE	21/03/2013	28/02/2020	28/02/2020	05/03/2013	04/03/2021	04/02/2025	Oncology	Toxicity reduction / safety	Biomarkers / molecular	None / not specified
NCT02298491	CNS Sarcoidosis and Acthar Gel	COMPLETED	The purpose of this study is to see if treatment with H.P. ActharÂ® Gel will result in the improvement and long-term stabilization of clinical and radiographic abnormalities that occur in patients with CNS sarcoidosis. In addition, it will also look at whether treatment will be also associated with improvement in measures of quality of life. The treatment of CNS sarcoidosis involves the use of ei…	YES	CNS Sarcoidosis	DRUG: H.P. Acthar Gel	Total Number of Lesions, Total number of lesions assessed at 1 year, 1 year	Quality of Life Measures, Change in Patient Determined Disease Steps (PDDS), Montreal Cognitive Assessment (MoCA), Symbol-Digit Modalities Test (SDMT), Short Form -36 Health Survey (SF-36), Work Productivity and Activities Impairment -General Health (WPAI-GH) and Beck Depression Inventory-II (BDI-II) at 4 weeks, 6 months and 12 months relative to baseline, 4 weeks, 6 months and 12 months|Quality …	Serum and Cerebrospinal Fluid Immune Markers, Change in levels of serum and cerebrospinal fluid immune markers at 4 weeks, 6 months and 12 months versus baseline, 4 weeks, 6 months and 12 months	University of Maryland, Baltimore	Mallinckrodt	ALL	CHILD, ADULT, OLDER_ADULT	1	1	1	1	0	0	0	PHASE4	0	0	0	0	1	0	4		OTHER	INTERVENTIONAL	Allocation: NA|Intervention Model: SINGLE_GROUP|Masking: NONE|Primary Purpose: TREATMENT	NA	SINGLE_GROUP	NONE	TREATMEN	2016-05	2020-11	2020-11	24/11/2014	04/02/2021	09/04/2021	Immunology/Autoimmune	Toxicity reduction / safety	Functional / physiological / growth	Quality of life / PROs	Clinical efficacy
NCT04710888	Basil Extract (Ocimum Basilicum) in the Management of Recurrent Aphthous Stomatitis	UNKNOWN	A randomized double-blind placebo controlled trial will be carried out on 20 patients complaining from aphthus ulcer and 10 patient healthy control 10 patients treated with mucoadhesive gel containing 2% of basil extract 4 times per day (test group) for 20 min after every meal and before going to bed. The other 10 patients treated by mucoadhesive gel without drug which was used as placebo (compos…	NO	Oral Ulcer	DRUG: use of basil extract gel in treatment of aphthus ulcer|OTHER: muco adhesive placebo gel|OTHER: no treatment	pain score VAS (Visual Analogue Scale), The patients will be asked to record the daily level of pain severity of the ulcers through VAS (Visual Analogue Scale). It consisted of a 10-cm horizontal line, and the end of the line is (0) indicating "no pain" and the other end is (10) denoting "unbearable pain"., one week|healing duration, patient evaluated by how long the ulcer takes to heal from base…			Tanta University		ALL	CHILD, ADULT	1	1	0	0	0	1	0	PHASE2	0	0	1	0	0	0	30		OTHER	INTERVENTIONAL	Allocation: RANDOMIZED|Intervention Model: PARALLEL|Masking: TRIPLE (PARTICIPANT, CARE_PROVIDER, OUTCOMES_ASSESSOR)|Primary Purpose: TREATMENT	RANDOMIZED	PARALLEL	TRIPLE (PARTICIPANT, CARE_PROVIDER, OUTCOMES_ASSESSOR)	TREATMEN	01/01/2021	01/05/2021	01/12/2021	15/01/2021		14/07/2021	Dental/Oral	Toxicity reduction / safety	Clinical efficacy	Clinical efficacy	Biomarkers / molecular
NCT01701063	An Open-Label Study of the Effect of Telaprevir in Combination With Peginterferon Alfa-2b and Ribavirin in Pediatric Subjects Infected With Hepatitis C Virus	TERMINATED	The purpose of this study is to assess the safety, efficacy, and pharmacokinetics in a carefully monitored cohort of pediatric subjects infected with hepatitis C virus (HCV) on a telaprevir-based regimen in Part A and with dose adjustments if needed before Part B.	YES	Hepatitis C	DRUG: Telaprevir|DRUG: Peginterferon alfa-2b|DRUG: Ribavirin	Number of Participants With Adverse Events (AEs) and Serious Adverse Events (SAEs), AE: any adverse change from the participant's baseline (pre-treatment) condition, including any adverse experience, abnormal recording or clinical laboratory assessment value which occurs during the course of the study, whether it is considered related to the study drug or not. An adverse event includes any newly …	Percentage of Participants With Sustained Viral Response 12 Weeks After Last Planned Dose of Study Drug (SVR12), SVR12 was defined as an undetectable Hepatitis C Virus (HCV) Ribonucleic Acid (RNA) Levels (less than \[\<\] lower limit of quantification) at 12 weeks after last planned dose of study drug. The plasma HCV RNA level was measured using Roche COBAS TaqMan HCV/High Pure System (HPS) RNA a…		Vertex Pharmaceuticals Incorporated	Janssen Pharmaceuticals	ALL	CHILD	1	0	0	0	1	0	0	PHASE1|PHASE2	0	1	1	0	0	0	42		INDUSTRY	INTERVENTIONAL	Allocation: NA|Intervention Model: SINGLE_GROUP|Masking: NONE|Primary Purpose: TREATMENT	NA	SINGLE_GROUP	NONE	TREATMEN	2013-01	2015-04	2015-04	04/10/2012	20/07/2016	20/07/2016	Infectious Diseases	None clearly classifiable	Safety / adverse events	Clinical efficacy	PK / dosing	Biomarkers / molecular
NCT06976775	Comparison Between a Rush and a Conventional Oral Immunotherapy Protocol to Treat Cow's Milk and HenÂ´s Egg Allergy. CompITO Study	RECRUITING	This study investigates the efficacy and safety of two different OIT schemes to treat milk and egg allergic children	NO	Food Allergy in Children|Milk Allergy|Egg Allergy	BIOLOGICAL: "Rush" regimen|BIOLOGICAL: "Conventional" regimen	Number of adverse events with an oFASS5 severity â‰¥2 occurred until Induction Phase (Part 1) completion at the hospital setting per subject in both groups, rush vs conventional, Throughout the Induction Phase (Part 1), 1 week up to 7 months|Proportion of subjects completing the Induction Phase (Part 1) in both groups (rush vs conventional) at the end of study (7 months of treatment), End of stud…	Number of adverse events with an oFASS5 severity â‰¥2 reported until Induction Phase (Part 1) completion at home and hospital setting per subject in both groups, rush vs conventional, Throughout the Induction Phase (Part 1), 1 week up to 7 months|Number of anaphylaxis events reported until Induction Phase (Part 1) completion at home and hospital setting per subject in both groups, rush vs convent…		Pablo RodrÃ­guez del Rio		ALL	CHILD	1	0	0	0	1	0	0	PHASE2|PHASE3	0	0	1	1	0	0	40		OTHER	INTERVENTIONAL	Allocation: RANDOMIZED|Intervention Model: PARALLEL|Masking: NONE|Primary Purpose: TREATMENT	RANDOMIZED	PARALLEL	NONE	TREATMEN	03/06/2025	30/04/2027	30/04/2027	16/05/2025		10/07/2025	Immunology/Autoimmune	None clearly classifiable	Safety / adverse events	Clinical efficacy	Quality of life / PROs	Biomarkers / molecular
NCT04402580	Efficacy of Anti-CD20 Antibodies (Rituximab Biosimilar) in the Treatment of Childhood Steroid-dependent Nephrotic Syndrome	TERMINATED	Anti-CD20 monoclonal antibodies are emerging as the steroid-sparing therapy of choice for nephrotic syndrome. This Randomized Clinical Trial seeks to evaluate whether Rituximab biosimilar maintains drug-free disease remission in patientswith steroid-dependent nephrotic syndrome for 12-24 months and verify its superiority vs. mycophenolate mofetil, the reference standard therapy. The investigators…	NO	Nephrotic Syndrome Steroid-Dependent	DRUG: Rituximab Biosimilar|DRUG: Mycophenolate Mofetil	Comparison between RTX and MMF, considering number of partecipants and relative relapses in the two cohorts, The first expected result of the project is the demonstration that a single infusion of RTX is more likely than MMF to maintain remission of NS for 12-24 months in children with primary SDNS. In order to evaluate the remission, all the partecipats will document their proteinuria, relapse i…	RTX safety by evaluation and documentation of side effects, A second result of the study will be based on the side-effects that RTX may induce: the investigators will record and measure frequency and severity of any treatment-related adverse events as assessed by CTCAE v4.0, 36 months	Biomarkers of response to RTX and evaluation of immune competence in patients treated with RTX vs. patients treated with MMF, A third expected result is the identification of biomarkers of response to RTX and evaluation of immune competence in patients treated with RTX vs. patients treated with MMF. Mononuclear cells (PBMCs) will be characterized by flow cytometry. Samples for cell analysis will …	Istituto Giannina Gaslini	Bambino GesÃ¹ Hospital and Research Institute	ALL	CHILD, ADULT	1	1	0	0	0	1	0	PHASE2	0	0	1	0	0	0	30		OTHER	INTERVENTIONAL	Allocation: RANDOMIZED|Intervention Model: PARALLEL|Masking: NONE|Primary Purpose: TREATMENT	RANDOMIZED	PARALLEL	NONE	TREATMEN	01/07/2019	31/08/2020	31/08/2020	27/05/2020		14/09/2020	Other/Unclassified	None clearly classifiable	Clinical efficacy	Safety / adverse events
NCT01088035	Carboplatin as a Radiosensitizer in Treating Childhood Ependymoma	TERMINATED	This is a phase II study evaluating the feasibility of concurrent carboplatin given with focal radiation therapy in children age 12 months to \< 21 years with newly diagnosed localized ependymoma who have no or minimal residual disease post-operatively (\< 0.5 cm). The hypothesis is that utilizing carboplatin as a radiosensitizer is feasible and tolerable and may improve event-free survival (EFS)…	NO	Ependymoma	DRUG: Carboplatin	Measure the EFS of newly diagnosed non-metastatic ependymoma patients treated with a combination of daily carboplatin as a radiosensitizer and conformal radiotherapy., 3 years|Explore the tolerability, feasibility and toxicities associated with daily carboplatin as a radiosensitizer in patients with newly diagnosed non-metastatic ependymoma receiving focal fractionated radiotherapy., Tolerability…	Explore the overall survival (OS) in patients with newly diagnosed non-metastatic ependymoma treated with this regimen., 3 years|Evaluate the feasibility of quantifying Survivin expression in primary ependymoma tumor, blood and CSF samples in a prospective fashion., 6 months|Explore trends or relationships between Survivin expression (in tumor, blood and CSF samples) and tumor histology., 3 years…		Ann & Robert H Lurie Children's Hospital of Chicago	Brown University	ALL	CHILD, ADULT	1	1	0	0	0	1	0	PHASE2	0	0	1	0	0	0	75		OTHER	INTERVENTIONAL	Allocation: NON_RANDOMIZED|Intervention Model: SINGLE_GROUP|Masking: NONE|Primary Purpose: TREATMENT	NON_RANDOMIZED	SINGLE_GROUP	NONE	TREATMEN	2010-04	2015-01	2015-04	17/03/2010		02/03/2015	Oncology	None clearly classifiable	Clinical efficacy	Safety / adverse events	Clinical efficacy	Biomarkers / molecular
NCT03105349	A Clinical Trial of 16 Weeks of Duration to Evaluate Retreatment With Elbasvir/Grazoprevir Plus Sofosbuvir and Ribavirin in Patients With Chronic Hepatitis C Genotypes 1,4 Who Have Failed to Treat With a Regime Based on an Inhibitor of the NS5A	WITHDRAWN	This is a phase 4 clinical trial to treat patients who have failed to treat with regimen based on an inhibitor of the NS5A	NO	HCV	DRUG: elbasvir/grazoprevir|DRUG: Sofosbuvir|DRUG: Ribavirin	The rate of patients achieved SVR12, Week 12 post treatment	The proportion of subjects infected with HCV genotype 1a with reference VARs NS5A / NS3 who achieved RVS12., To analyze the impact of VARs NS5A/NS3 on RVS12, Week 12 post treatment|The proportion of subjects infected with HCV genotype 1b with reference VARs NS5A / NS3 who achieved RVS12., Analyze the impact of VARs NS5A/NS3 on RVS12, Week 12 post treatment|The proportion of subjects infected with…		Fundacion SEIMC-GESIDA		ALL	CHILD, ADULT, OLDER_ADULT	1	1	1	1	0	0	0	PHASE4	0	0	0	0	1	0	0		OTHER	INTERVENTIONAL	Allocation: NA|Intervention Model: SINGLE_GROUP|Masking: NONE|Primary Purpose: TREATMENT	NA	SINGLE_GROUP	NONE	TREATMEN	01/07/2017	2017-12	2018-02	07/04/2017		08/06/2018	Infectious Diseases	None clearly classifiable	Clinical efficacy	Clinical efficacy	Safety / adverse events	Biomarkers / molecular
NCT02875691	Effect of Green Tea on Treatment of Lupus	COMPLETED	This randomized double blind clinical trial performed on 68 patients (32 in intervention and 36 in control group) diagnosed with SLE. The patients in intervention group were given daily dose of 1000mg of aqueous green tea extract (of 6 gram of dried green tea leaf) in form of two capsules ( 500 mg). Also in control group, the patients were given daily dose of 1000mg of cellulose in form of two ca…	NO	Autoimmune|Lupus Erythematosus, Systemic	DIETARY_SUPPLEMENT: green tea extract|DIETARY_SUPPLEMENT: placebo	systemic lupus erythematous Disease Activity, Clinical signs consist of 24 items, 16 of which are clinical items such as seizure, psychosis, organic brain syndrome, visual disturbance, other neurological problems, hair loss, new rash, muscle weakness, arthritis, blood vessel inflammation, mouth sores, chest pain worse with deep breathing and manifestations of pleurisy and/or pericarditis and feve…	measurement of some proinflammatory and anthropometric markers, interleukin-6 (IL6), interleukin1Î²(IL1Î² , Tumor Necrosis Factor-Î± (TNF-Î±),Total Antioxidant Capacity (TAC) of Blood serum will be assessed by enzyme-linked immunosorbent assay (ELISA) at baseline and after three months intervention â€¢ Malondialdehyde (MDA) Blood serum MDA will be assessed by Thiobarbituric acid method (TBA), At …	Dietary intake, 24-Hour dietary recalls questionnaires will be used to assess dietary pattern, at baseline and after 3 month of intervention|Weight, Weight will be measured in kg, at baseline and after 3 month of intervention|BMI, BMI is weight in kilograms divided to height in meters squared, at baseline and after 3 month of intervention	Ahvaz Jundishapur University of Medical Sciences		FEMALE	CHILD, ADULT, OLDER_ADULT	1	1	1	1	0	0	0	PHASE2	0	0	1	0	0	0	68		OTHER	INTERVENTIONAL	Allocation: RANDOMIZED|Intervention Model: PARALLEL|Masking: DOUBLE (PARTICIPANT, OUTCOMES_ASSESSOR)|Primary Purpose: SUPPORTIVE_CARE	RANDOMIZED	PARALLEL	DOUBLE (PARTICIPANT, OUTCOMES_ASSESSOR)	SUPPORTIVE_CAR	2015-09	2016-03	2016-03	23/08/2016		23/08/2016	Immunology/Autoimmune	None clearly classifiable	Clinical efficacy	Biomarkers / molecular	Quality of life / PROs	Functional / physiological / growth
NCT01948401	A Study to Measure Serum Periostin, Asthma-Related Biomarkers and Response to Prednisolone in Adult and Adolescent Patients With Severe Oral Corticosteroid-Dependent Asthma	COMPLETED	This interventional, open study will evaluate clinical data in relation to biomarkers in patients 12 to 75 years of age with severe oral corticosteroid (OCS) - dependent asthma. Patients with uncontrolled asthma will be offered an additional escalation of OCS at a dose of 0.5 mg/kg for 7 days. Patients enrolled in this study would be eligible to be enrolled in a future placebo-controlled interven…	NO	Asthma	DRUG: LABA|DRUG: corticosteroids|DRUG: prednisolone	Serum periostin levels, up to 95 days	Asthma quality of life questionnaire for adults and adolescents aged 12 years and older (AQLQ12+), up to 95 days|IL-13 related biomarker levels, up to 95 days|Lung function: Forced expiratory volume in 1 second/forced vital capacity (FEV1/FVC), up to 95 days|Safety: Incidence of adverse events, up to 95 days|Patient reported outcomes: Asthma Control Questionnaire (ACQ-7), up to 95 days		Hoffmann-La Roche		ALL	CHILD, ADULT, OLDER_ADULT	1	1	1	1	0	0	0	PHASE2	0	0	1	0	0	0	54		INDUSTRY	INTERVENTIONAL	Allocation: NA|Intervention Model: SINGLE_GROUP|Masking: NONE|Primary Purpose:	NA	SINGLE_GROUP	NONE	NA	2013-07	2014-04	2014-04	23/09/2013		02/11/2016	Respiratory	None clearly classifiable	Biomarkers / molecular	Quality of life / PROs	Biomarkers / molecular	Functional / physiological / growth	Safety / adverse events
NCT06100887	Phase 2 Study of EDG-5506 in Children and Adolescents With Duchenne Muscular Dystrophy Previously Treated With Gene Therapy	ACTIVE_NOT_RECRUITING	The FOX study is a 2-part, multicenter, Phase 2 study of safety, pharmacokinetics, and biomarkers in children and adolescents with Duchenne muscular dystrophy previously treated with gene therapy including a randomized, double-blind, placebo-controlled Part A, followed by an open-label part B.	NO	Duchenne Muscular Dystrophy	DRUG: Sevasemten Dose 1|DRUG: Sevasemten Dose 2|DRUG: Sevasemten Dose 3|DRUG: Placebo	Number of adverse events during treatment with sevasemten or placebo, All participants, 12 months|Severity of adverse events during treatment with sevasemten or placebo, All participants, 12 months	Incidence of abnormal clinical chemistry test results, All participants, 12 months|Incidence of abnormal hematology test results, All participants, 12 months|Incidence of abnormal coagulation test results, All participants, 12 months|Incidence of abnormal urinalysis test results, All participants, 12 months|Pharmacokinetics as measured by steady state plasma concentration, All participants, 12 mo…		Edgewise Therapeutics, Inc.		MALE	CHILD	1	0	0	0	1	0	0	PHASE2	0	0	1	0	0	0	43		INDUSTRY	INTERVENTIONAL	Allocation: RANDOMIZED|Intervention Model: SEQUENTIAL|Masking: QUADRUPLE (PARTICIPANT, CARE_PROVIDER, INVESTIGATOR, OUTCOMES_ASSESSOR)|Primary Purpose: TREATMENT	RANDOMIZED	SEQUENTIAL	QUADRUPLE (PARTICIPANT, CARE_PROVIDER, INVESTIGATOR, OUTCOMES_ASSESSOR)	TREATMEN	22/03/2024	2025-10	2025-10	25/10/2023		18/05/2025	Neurology	None clearly classifiable	Safety / adverse events	Safety / adverse events	PK / dosing	Biomarkers / molecular
NCT06066580	Open-Label Extension of EDG-5506 in Participants With Becker Muscular Dystrophy	ENROLLING_BY_INVITATION	EDG-5506-203 MESA is an open-label extension study to assess the long-term effect of sevasemten (EDG-5506) on safety, biomarkers, and functional measures in adults and adolescents with Becker muscular dystrophy	NO	Becker Muscular Dystrophy	DRUG: Sevasemten	Number of adverse events in those treated with sevasemten, 37 Months|Severity of adverse events in those treated with sevasemten, 37 Months	Incidence of treatment-emergent abnormal clinical chemistry laboratory test results, 36 Months|Incidence of treatment-emergent abnormal hematology laboratory test results, 36 Months		Edgewise Therapeutics, Inc.	Medpace, Inc.	MALE	CHILD, ADULT, OLDER_ADULT	1	1	1	1	0	0	0	PHASE2	0	0	1	0	0	0	260		INDUSTRY	INTERVENTIONAL	Allocation: NA|Intervention Model: SINGLE_GROUP|Masking: NONE|Primary Purpose: TREATMENT	NA	SINGLE_GROUP	NONE	TREATMEN	02/11/2023	2029-08	2029-08	04/10/2023		04/07/2025	Neurology	None clearly classifiable	Safety / adverse events	Safety / adverse events
NCT06253988	Effect of Probiotics on Periodontitis Stage III Grade C Molar-incisor Pattern	COMPLETED	the research highlight the effectiveness of probiotics as adjuncts to SRP in the treatment of periodontitis stage III grade C molar-incisor pattern	NO	Periodontal Diseases	DRUG: Probiotic Formula|DRUG: placebo formula	quantitative assessment of A. actinomycetemcomians levels by picogram, Microbiological evaluation by picogram, at baseline (before treatment) used by conventional PCR|Assessment of clinical periodontal parameter : Probing pocket Depth (PPD) by mm, Clinical evaluation mm, at base line , 1 , 3 , 6 months|Assessment of clinical periodontal parameter : Clinical Attachment Level (CAL) by mm, Clinical …	quantitative assessment of A. actinomycetemcomians levels by picogram, microbiological by picogram, baseline ,1 ,3 and 6 months		Al-Azhar University		ALL	CHILD, ADULT	1	1	0	0	0	1	0	PHASE3	0	0	0	1	0	0	65		OTHER	INTERVENTIONAL	Allocation: RANDOMIZED|Intervention Model: PARALLEL|Masking: NONE|Primary Purpose: SUPPORTIVE_CARE	RANDOMIZED	PARALLEL	NONE	SUPPORTIVE_CAR	01/01/2023	01/02/2023	30/09/2023	12/02/2024		12/02/2024	Dental/Oral	Biomarker-guided therapy selection	Biomarkers / molecular	Clinical efficacy	Biomarkers / molecular
NCT05291091	Phase 2 Study of EDG-5506 in Becker Muscular Dystrophy (GRAND CANYON)	ACTIVE_NOT_RECRUITING	A study of sevasemten (EDG-5506) in Becker muscular dystrophy (known as CANYON) and pivotal cohort (known as GRAND CANYON). The EDG-5506-201 CANYON study was expanded to include an additional 120 adult participants in a cohort called GRAND CANYON, that is a multicenter, randomized, double-blind, placebo-controlled study to evaluate the safety and efficacy of sevasemten in adults with Becker. CANY…	NO	Becker Muscular Dystrophy	DRUG: Sevasemten 10 mg|DRUG: Sevasemten 5 mg|DRUG: Sevasemten 12.5 mg|DRUG: Placebo	Number of adverse events in those treated with sevasemten or placebo, All participants, 12 months (CANYON Cohorts 1, 2, 4, 5), 18 months (GRAND CANYON Cohort 6)|Severity of adverse events in those treated with sevasemten or placebo, All participants, 12 months (CANYON Cohorts 1, 2, 4, 5), 18 months (GRAND CANYON Cohort 6)|Change from Baseline in serum Creatine Kinase, Adult participants, 12 Month…	Change from Baseline in the protein fast skeletal muscle Troponin I, Adult participants, 12 months (CANYON Cohorts 1, 2), 18 months (GRAND CANYON Cohort 6)|Change from Baseline in the North Star Ambulatory Assessment scale, Adult participants, 12 Months (CANYON Cohorts 1, 2)|Change from Baseline in the North Star Assessment for Limb-Girdle Type Muscular Dystrophies scale, Adult participants, 12 M…		Edgewise Therapeutics, Inc.	Medpace, Inc.|ImagingNMD|SYSNAV	MALE	CHILD, ADULT	1	1	0	0	0	1	0	PHASE2	0	0	1	0	0	0	175		INDUSTRY	INTERVENTIONAL	Allocation: RANDOMIZED|Intervention Model: SEQUENTIAL|Masking: QUADRUPLE (PARTICIPANT, CARE_PROVIDER, INVESTIGATOR, OUTCOMES_ASSESSOR)|Primary Purpose: TREATMENT	RANDOMIZED	SEQUENTIAL	QUADRUPLE (PARTICIPANT, CARE_PROVIDER, INVESTIGATOR, OUTCOMES_ASSESSOR)	TREATMEN	06/07/2022	2026-08	2026-08	22/03/2022		04/07/2025	Neurology	Biomarker-guided therapy selection	Safety / adverse events	Biomarkers / molecular	Clinical efficacy	Functional / physiological / growth	PK / dosing
NCT05540860	A Study of EDG-5506 in Children With Duchenne Muscular Dystrophy (LYNX)	ACTIVE_NOT_RECRUITING	The LYNX study is a 2-part, multicenter, Phase 2 study of safety, pharmacokinetics and biomarkers in children with Duchenne muscular dystrophy including a randomized, double-blind, placebo-controlled part A, followed by an open-label part B.	NO	Duchenne Muscular Dystrophy	DRUG: Sevasemten Dose 1|DRUG: Sevasemten Dose 2|DRUG: Sevasemten Dose 3|DRUG: Sevasemten Dose 4|DRUG: Sevasemten Dose 5|DRUG: Placebo	Number of adverse events during treatment with sevasemten or placebo, All participants, 24 months|Severity of adverse events during treatment with sevasemten or placebo, All participants, 24 months	Incidence of abnormal clinical chemistry test results, All participants, 24 months|Incidence of abnormal hematology test results, All participants, 24 months|Incidence of abnormal coagulation test results, All participants, 24 months|Incidence of abnormal urinalysis test results, All participants, 24 months|Pharmacokinetics as measured by steady state plasma concentration, All participants, 24 mo…		Edgewise Therapeutics, Inc.		MALE	CHILD	1	0	0	0	1	0	0	PHASE2	0	0	1	0	0	0	76		INDUSTRY	INTERVENTIONAL	Allocation: RANDOMIZED|Intervention Model: SEQUENTIAL|Masking: QUADRUPLE (PARTICIPANT, CARE_PROVIDER, INVESTIGATOR, OUTCOMES_ASSESSOR)|Primary Purpose: TREATMENT	RANDOMIZED	SEQUENTIAL	QUADRUPLE (PARTICIPANT, CARE_PROVIDER, INVESTIGATOR, OUTCOMES_ASSESSOR)	TREATMEN	24/10/2022	2026-02	2026-02	15/09/2022		27/12/2024	Neurology	Biomarker-guided therapy selection	Safety / adverse events	Safety / adverse events	PK / dosing	Biomarkers / molecular
NCT02379442	Early Treatment of Acute Graft Versus Host Disease With Bone Marrow-Derived Mesenchymal Stem Cells and Corticosteroids	TERMINATED	Background: - Sometimes after stem cells are transplanted, donor cells attack the recipient s cells and cause tissue damage. This is called acute graft-versus-host-disease (GVHD). Researchers want to see if bone marrow-derived mesenchymal stem cells (BMSC) can help treat GVHD. BMSC can travel in the body and help repair tissue. The BMSC in this study were grown from bone marrow from healthy volun…	YES	Graft-Versus-Host Disease	BIOLOGICAL: MSC	Proportion of Subjects Without a Treatment Related Severe Adverse Event, The number of subjects without a treatment related severe adverse event (TRSAE) within 56 days of treatment., 56 days			National Heart, Lung, and Blood Institute (NHLBI)		ALL	CHILD, ADULT, OLDER_ADULT	1	1	1	1	0	0	0	PHASE1|PHASE2	0	1	1	0	0	0	1		NIH	INTERVENTIONAL	Allocation: NA|Intervention Model: SINGLE_GROUP|Masking: NONE|Primary Purpose: TREATMENT	NA	SINGLE_GROUP	NONE	TREATMEN	23/02/2015	13/12/2017	13/12/2017	05/03/2015	01/05/2019	01/05/2019	Transplant	Biomarker-guided therapy selection	Safety / adverse events	None / not specified
NCT04903626	Study to Evaluate Adverse Events and Change in Disease Activity in Adult and Adolescent Participants With Acute Hepatitis C Virus (HCV) Infection on Treatment With Oral Tablets of Glecaprevir (GLE)/Pibrentasvir (PIB)	COMPLETED	HCV infection is a global health problem. HCV mainly affects liver cells and causes the liver to become inflamed and damaged. This study will evaluate how safe and effective glecaprevir/pibrentasvir (GLE/PIB) is in adult and adolescent participants with acute HCV infection. GLE/PIB is an approved drug for the treatment of chronic HCV. Around 283 participants at least 12 years of age with acute HC…	YES	Hepatitis C Virus (HCV)	DRUG: Glecaprevir/Pibrentasvir (GLE/PIB)	Percentage of Participants Achieving Sustained Virologic Response 12 Weeks Post-treatment (SVR12) in the Intention-to-Treat (ITT) Population, SVR12 is defined as the hepatitis C virus (HCV) ribonucleic acid (RNA) level less than the lower limit of quantification (\< LLOQ) 12 weeks after the last dose of study treatment. Efficacy was demonstrated if the lower bound of the 2-sided 95% CI for the pe…	Percentage of Participants Achieving SVR12 in the Modified ITT-Virologic Failure (mITT-VF) Population, SVR12 is defined as the HCV RNA level \< LLOQ 12 weeks after the last dose of study treatment. Efficacy was demonstrated if the lower bound of the 2-sided 95% CI for the percentage of participants achieving SVR12 was greater than 92.7%. This efficacy analysis was performed only if success was de…		AbbVie		ALL	CHILD, ADULT, OLDER_ADULT	1	1	1	1	0	0	0	PHASE3	0	0	0	1	0	0	286		INDUSTRY	INTERVENTIONAL	Allocation: NA|Intervention Model: SINGLE_GROUP|Masking: NONE|Primary Purpose: TREATMENT	NA	SINGLE_GROUP	NONE	TREATMEN	24/08/2021	17/09/2024	17/09/2024	26/05/2021	06/04/2025	06/04/2025	Infectious Diseases	Biomarker-guided therapy selection	Clinical efficacy	Clinical efficacy
NCT04402073	Personalized Risk-Adapted Therapy in Post-Pubertal Patients With Newly-Diagnosed Medulloblastoma	ACTIVE_NOT_RECRUITING	Medulloblastoma is a rare brain malignancy, mainly affecting children. Treatment of this rapidly growing tumor begins with maximal surgical removal plus radiation and chemotherapy. Treatment toxicity is high. Post-pubertal and pediatric medulloblastomas are biologically and prognostically different, which mandates age-adapted treatment strategies. Patients after puberty bear an intermediate to hi…	NO	Medulloblastoma	DRUG: Sonidegib|DRUG: Cisplatin|DRUG: Lomustine|DRUG: Vincristine|RADIATION: radiotherapy	Progression Free Survival, compare progression-free survival (PFS) by central review of a personalized intensity-modulated therapy (experimental arm; sonidegib) vs. standard therapy in the SHH-activated subgroup in post-pubertal patients with newly diagnosed standard risk medulloblastoma., 91 months after the date of recruitment of the first patient	Progression Free Survival (PFS), when 43 PFS events are observed which is estimated to occur 91 months after the date of recruitment of the first patient.|overall survival (OV), when 43 PFS events are observed which is estimated to occur 91 months after the date of recruitment of the first patient.|safety and tolerability profile: CTCAE, This study will use the International Common Terminology Cr…		European Organisation for Research and Treatment of Cancer - EORTC		ALL	CHILD, ADULT, OLDER_ADULT	1	1	1	1	0	0	0	PHASE2	0	0	1	0	0	0	20		NETWORK	INTERVENTIONAL	Allocation: RANDOMIZED|Intervention Model: PARALLEL|Masking: NONE|Primary Purpose: HEALTH_SERVICES_RESEARCH	RANDOMIZED	PARALLEL	NONE	HEALTH_SERVICES_RESEARC	11/11/2022	01/04/2025	01/04/2025	26/05/2020		26/08/2024	Oncology	Biomarker-guided therapy selection	Clinical efficacy	Clinical efficacy	Safety / adverse events	Quality of life / PROs
NCT06199531	Safety and Efficacy of GS-100 Gene Therapy in Patients With NGLY1 Deficiency	RECRUITING	A non-randomized, open-label, dose escalation study of a single intracerebroventricular (ICV) administration of a gene replacement therapy in subjects who are 2 to 18 years old with NGLY1 Deficiency.	NO	NGLY1 Deficiency	GENETIC: GS-100	Incidence of adverse events (AEs) and serious AEs (SAEs), 5 years (multiple visits)|Change in liver size by palpation, 5 years (multiple visits)|Complete blood count (CBC), 5 years (multiple visits)|Coagulation as measured by prothrombin time (PT), 5 years (multiple visits)|Partial prothrombin time (aPTT), 5 years (multiple visits)|International normalized ratio (INR), 5 years (multiple visits)|G…	Change from baseline of GNA (GlcNAc-Asn, or N-acetylglucosamine) level in CSF, 5 years (multiple visits)|Change from baseline at 52 weeks in weight (Z-score), 52 weeks|Change from baseline at 52 weeks in Pediatric Quality of Life Inventory (PedsQL), Total score 0-100; a higher score reflects a higher quality of life, 52 weeks|Change from baseline at 52 weeks in Clinical Global Impression of Chang…		Grace Science, LLC		ALL	CHILD, ADULT	1	1	0	0	0	1	0	PHASE1|PHASE2	0	1	1	0	0	0	6		INDUSTRY	INTERVENTIONAL	Allocation: NON_RANDOMIZED|Intervention Model: SEQUENTIAL|Masking: NONE|Primary Purpose: TREATMENT	NON_RANDOMIZED	SEQUENTIAL	NONE	TREATMEN	13/02/2024	31/01/2028	31/01/2028	10/01/2024		24/04/2025	Endocrine/Metabolic/Genetic	Biomarker-guided therapy selection	Safety / adverse events	Biomarkers / molecular	Functional / physiological / growth	Quality of life / PROs	Clinical efficacy
NCT00760370	Comparison of Zometa Retention and Effect in Multiple Myeloma and Breast Cancer	COMPLETED	The investigators major aim is to determine whether there is a difference in the retention of zoledronic acid in multiple myeloma patients, compared to patients with breast cancer metastasis to bone. In addition the investigators wish to analyze if the retention of zoledronic acid is correlated to the extent of bone resorption/formation, and if there is a tendency to changes in retention with seq…	NO	Multiple Myeloma|Breast Cancer	DRUG: Zoledronic Acid	Amount of Zometa retained in body, 48 hrs	Changes in bone markers, 14 days		Vejle Hospital	Odense University Hospital|Novartis	FEMALE	CHILD, ADULT, OLDER_ADULT	1	1	1	1	0	0	0	PHASE2	0	0	1	0	0	0	60		OTHER	INTERVENTIONAL	Allocation: NA|Intervention Model: SINGLE_GROUP|Masking: NONE|Primary Purpose: TREATMENT	NA	SINGLE_GROUP	NONE	TREATMEN	2008-12	2011-12	2011-12	26/09/2008		07/12/2011	Oncology	Biomarker-guided therapy selection	PK / dosing	Biomarkers / molecular
NCT06948214	Phase 3 Study of LUM-201 in Children With Growth Hormone Deficiency	NOT_YET_RECRUITING	This is a multi-national trial. The goals of the trial are to study LUM-201 as a treatment for Pediatric Growth Hormone Deficiency (PGHD) in naive to treatment children and validate a predictive enrichment marker (PEM) strategy to select subjects likely to respond to therapy with LUM-201.	NO	Growth Hormone Deficiency (GHD)	DRUG: LUM-201|OTHER: Matched Placebo (Capsules)	AHV after 12 months on LUM-201 compared to placebo, Annualized height velocity (AHV) measured as standing height with stadiometer, Day 1 to Month 12		Percentage of subjects selected by PEM strategy who meet target growth, Annualized height velocity (AHV) measured as standing height with stadiometer, Day 1 to Month 12	Lumos Pharma		ALL	CHILD	1	0	0	0	1	0	0	PHASE3	0	0	0	1	0	0	150		INDUSTRY	INTERVENTIONAL	Allocation: RANDOMIZED|Intervention Model: PARALLEL|Masking: TRIPLE (PARTICIPANT, CARE_PROVIDER, INVESTIGATOR)|Primary Purpose: TREATMENT	RANDOMIZED	PARALLEL	TRIPLE (PARTICIPANT, CARE_PROVIDER, INVESTIGATOR)	TREATMEN	2025-08	2027-12	2028-01	29/04/2025		29/04/2025	Endocrine/Metabolic/Genetic	Biomarker-guided therapy selection	Functional / physiological / growth	None / not specified
NCT01006499	Role of 'Pentoxifylline and or IgM Enriched Intravenous Immunoglobulin in the Treatment of Neonatal Sepsis'	UNKNOWN	The investigators aim is to investigate whether adjuvant Pentoxifylline , IgM enriched IVIG or Pentoxifylline plus IgM-enriched IVIG reduced mortality from Neonatal sepsis.	NO	Sepsis of the Newborn	DRUG: Pentoxifylline, pentaglobin	patient characteristics all cause mortality, Does adjuvant Pentoxifylline or Pentoxifylline plus IgM-enriched IVIG reduce mortality from Neonatal sepsis, two years	Neurodevelopmental morbidity secondary to sepsis at the age of 18 months Difference in biomarker levels, Assess the effectiveness of Pentoxifylline or Pentoxifylline plus IgM enriched IVIG in reducing neuro-developmental morbidity secondary to sepsis at the age of 18 months, two years|Effect the production of pro-inflammatory bio-markers., Whether Pentoxifylline or Pentoxifylline plus IgM enriche…		Zekai Tahir Burak Women's Health Research and Education Hospital		ALL	CHILD	1	0	0	0	1	0	0	PHASE4	0	0	0	0	1	0	204		OTHER	INTERVENTIONAL	Allocation: RANDOMIZED|Intervention Model: FACTORIAL|Masking: QUADRUPLE (PARTICIPANT, CARE_PROVIDER, INVESTIGATOR, OUTCOMES_ASSESSOR)|Primary Purpose: TREATMENT	RANDOMIZED	FACTORIAL	QUADRUPLE (PARTICIPANT, CARE_PROVIDER, INVESTIGATOR, OUTCOMES_ASSESSOR)	TREATMEN	2009-08	2010-10	2010-12	01/11/2009		11/03/2011	Infectious Diseases	Biomarker-guided therapy selection	Clinical efficacy	Functional / physiological / growth	Biomarkers / molecular
NCT04614337	Phase 2 Study of LUM-201 in Children With Growth Hormone Deficiency (OraGrowtH210 Trial)	COMPLETED	This is a multi-national trial. The goals of the trial are to study LUM-201 as a possible treatment for Pediatric Growth Hormone Deficiency (PGHD) and investigate a predictive enrichment marker (PEM) strategy to select subjects likely to respond to therapy with LUM-201.	NO	Growth Hormone Deficiency	DRUG: LUM-201|DRUG: rhGH NorditropinÂ® pen (34 Âµg/kg)	Percentage of subjects selected by PEM strategy who meet target growth, Annualized height velocity (AHV) measured as standing height with stadiometer, Day 1 to Month 6|AHV after 6 months on LUM-201 compared to rhGH, Annualized height velocity to be measured, Day 1 to Month 6	Degree of concordance between the first and second assessment with the PEM strategy., Peak serum concentration of GH in response to a single provocative dose of LUM-201, Screening to Day 1|Incidence of adverse events in children with GHD, Number of events, Day 1 to Month 24|Height standard deviation score (SDS), Change in HT-SDS, Day 1 to Month 6 and Month 12|Height velocity standard deviation sc…		Lumos Pharma		ALL	CHILD	1	0	0	0	1	0	0	PHASE2	0	0	1	0	0	0	82		INDUSTRY	INTERVENTIONAL	Allocation: RANDOMIZED|Intervention Model: PARALLEL|Masking: NONE|Primary Purpose: TREATMENT	RANDOMIZED	PARALLEL	NONE	TREATMEN	31/12/2020	04/09/2024	04/09/2024	04/11/2020		15/10/2024	Endocrine/Metabolic/Genetic	Dosing adjustment / optimization	Functional / physiological / growth	Biomarkers / molecular	Safety / adverse events	PK / dosing	Functional / physiological / growth
NCT00000429	Calcium Supplements for Bone Health in Juvenile Rheumatoid Arthritis	COMPLETED	This study looks at the effects of taking calcium pills on bone health in young people with juvenile rheumatoid arthritis (JRA). In this 2-year study, children aged 6-18 who have JRA will take either a calcium supplement or a matching placebo (inactive or "dummy" pill) containing no calcium. During the study, researchers and patients will not know if a patient is taking calcium or placebo. We bel…	NO	Juvenile Rheumatoid Arthritis	DRUG: Calcium carbonate				Children's Hospital Medical Center, Cincinnati	National Institute of Arthritis and Musculoskeletal and Skin Diseases (NIAMS)	ALL	CHILD, ADULT	1	1	0	0	0	1	0	PHASE2	0	0	1	0	0	0	192		OTHER	INTERVENTIONAL	Allocation: RANDOMIZED|Intervention Model: |Masking: DOUBLE|Primary Purpose: TREATMENT	RANDOMIZED		DOUBLE	TREATMEN	1996-06		2001-05	19/01/2000		01/08/2013	Immunology/Autoimmune	Dosing adjustment / optimization	Functional / physiological / growth	None / not specified
NCT06870240	A Randomised, Double-blind, Placebo-controlled Phase 2a Pilot Study to Evaluate the Safety, Tolerability, Pharmacokinetics and Pharmacodynamics of ONP-002 in Adults With Mild Traumatic Brain Injury	NOT_YET_RECRUITING	This is a Phase IIa, randomized, double-blind, placebo-controlled pilot study to evaluate the safety, tolerability, pharmacokinetics (PK) and pharmacodynamics (PD) of ONP-002 in adults with mild traumatic brain injury (mTBI). Broadly, a mTBI, often referred to as a concussion, is a type of head trauma that causes temporary disruption to brain function, usually resulting from a blow to the head, f…	NO	Mild Traumatic Brain Injury, Concussion	DRUG: Neurosteroid enantiomer	Patient symptom reporting, Neurological questionnaires for patient symptoms including Rivermead, Days 2, 5, 10 and 30 post-injurt			Oragenics, Inc.		ALL	CHILD	1	0	0	0	1	0	0	PHASE2	0	0	1	0	0	0	40		INDUSTRY	INTERVENTIONAL	Allocation: NA|Intervention Model: PARALLEL|Masking: QUADRUPLE (PARTICIPANT, CARE_PROVIDER, INVESTIGATOR, OUTCOMES_ASSESSOR)|Primary Purpose: TREATMENT	NA	PARALLEL	QUADRUPLE (PARTICIPANT, CARE_PROVIDER, INVESTIGATOR, OUTCOMES_ASSESSOR)	TREATMEN	01/06/2025	01/01/2026	31/03/2026	11/03/2025		11/03/2025	Neurology	Dosing adjustment / optimization	Clinical efficacy	None / not specified
NCT00036465	Effects of Changing HIV Therapy at Lower Versus Higher Viral Loads	COMPLETED	This study will look at people who have been taking anti-HIV drugs but still have detectable levels of HIV. The purpose of the study is to find out what happens in those people who change anti-HIV drugs when their viral load reaches 200 copies compared to those who change anti-HIV drugs when their viral load reaches 10,000 copies. This study will also look at drug resistance (how well HIV respond…	NO	HIV Infections	BEHAVIORAL: Treatment regimen change				National Institute of Allergy and Infectious Diseases (NIAID)		ALL	CHILD, ADULT, OLDER_ADULT	1	1	1	1	0	0	0	PHASE2	0	0	1	0	0	0	60		NIH	INTERVENTIONAL	Allocation: RANDOMIZED|Intervention Model: PARALLEL|Masking: |Primary Purpose: TREATMENT	RANDOMIZED	PARALLEL		TREATMEN			2005-09	13/05/2002		29/07/2013	Infectious Diseases	Dosing adjustment / optimization	Not classifiable	None / not specified
NCT02868242	Efficacy and Safety of Ledipasvir/Sofosbuvir Fixed Dose Combination in the Treatment of Hepatitis C Virus (HCV) Infection in Pediatric Participants Undergoing Cancer Chemotherapy	COMPLETED	The primary objectives of this study are to evaluate the efficacy, safety, and tolerability of ledipasvir/sofosbuvir (LDV/SOF) in treating hepatitis C virus (HCV) infection in pediatric participants who are undergoing cancer chemotherapy.	YES	Hepatitis C Virus Infection	DRUG: LDV/SOF	Percentage of Participants With Sustained Virologic Response (SVR) 12 Weeks After Discontinuation of Therapy (SVR12), SVR12 was defined as HCV RNA \< the lower limit of quantitation (LLOQ; ie, 50 IU/mL) at 12 weeks after stopping study treatment., Posttreatment Week 12|Percentage of Participants Who Permanently Discontinued Study Drug Due to an Adverse Event, First dose date up to Week 12	Percentage of Participants With HCV RNA < LLOQ at 4 Weeks After Discontinuation of Therapy (SVR4), SVR4 was defined as HCV RNA \< LLOQ at 4 weeks after stopping study treatment., Posttreatment Week 4|Percentage of Participants With HCV RNA < LLOQ at 24 Weeks After Discontinuation of Therapy (SVR24), SVR24 was defined as HCV RNA \< LLOQ at 24 weeks after stopping study treatment., Posttreatment We…		Gilead Sciences		ALL	CHILD	1	0	0	0	1	0	0	PHASE2	0	0	1	0	0	0	19		INDUSTRY	INTERVENTIONAL	Allocation: NA|Intervention Model: SINGLE_GROUP|Masking: NONE|Primary Purpose: TREATMENT	NA	SINGLE_GROUP	NONE	TREATMEN	28/08/2016	12/11/2018	03/02/2019	16/08/2016	20/08/2019	02/03/2020	Infectious Diseases	Dosing adjustment / optimization	Clinical efficacy	Clinical efficacy
NCT02806947	A Study to Evaluate Steroid-free Treatment for Standard-Risk aGVHD (BMT CTN 1501)	COMPLETED	The study is a Phase II randomized, open label, multicenter trial designed to identify whether sirolimus is a potential alternative to prednisone as an up-front treatment for patients with standard-risk acute GVHD defined according to clinical and biomarker-based risk stratification. This trial incorporates both a novel up front GVHD therapy (sirolimus) as well as a novel BMT CTN developed acute …	YES	Acute GVHD	DRUG: Sirolimus|DRUG: Prednisone	Percentage of Participants With Complete or Partial Response (CR/PR) to Acute GVHD Treatment, Scoring of CR/PR is in comparison to the participant's acute GVHD status at randomization. Complete response (CR) is defined as staging of 0 for in all target organs for GVHD - skin, GI tract, and liver. Partial response (PR) is defined as improvement in some target organ(s) without worsening in others. …	Percentage of Participants With Complete or Partial Response (CR/PR) and Steroid Dose Less Than 0.25 mg/kg Per Day, The proportion of patients with CR/PR and on a prednisone-equivalent steroid dose of 0.25 mg/kg/day or less is evaluated. CR/PR scoring is in comparison to acute GVHD status at randomization. CR is defined as staging of 0 in all target organs. PR is defined as improvement in some or…		Medical College of Wisconsin	National Heart, Lung, and Blood Institute (NHLBI)|National Cancer Institute (NCI)|Blood and Marrow Transplant Clinical Trials Network|National Marrow Donor Program	ALL	CHILD, ADULT, OLDER_ADULT	1	1	1	1	0	0	0	PHASE2	0	0	1	0	0	0	127		OTHER	INTERVENTIONAL	Allocation: RANDOMIZED|Intervention Model: PARALLEL|Masking: NONE|Primary Purpose: TREATMENT	RANDOMIZED	PARALLEL	NONE	TREATMEN	2016-10	17/08/2018	19/02/2019	21/06/2016	17/12/2019	01/11/2021	Transplant	Dosing adjustment / optimization	Clinical efficacy	Clinical efficacy	Survival	Safety / adverse events
NCT00659529	Safety and Efficacy of Sildenafil in Cystic Fibrosis (CF) Lung Disease	COMPLETED	The purpose of this study is to determine whether sildenafil can decrease inflammation in CF lung disease.	YES	Cystic Fibrosis	DRUG: sildenafil	Sputum Elastase, Pre/post therapy	Exhaled Breath Condensate pH, Pre/post therapy|CFQ-R, Pre/post therapy|Serum Sildenafil Levels, Pre/during therapy		National Jewish Health	Cystic Fibrosis Foundation	ALL	CHILD, ADULT, OLDER_ADULT	1	1	1	1	0	0	0	PHASE1|PHASE2	0	1	1	0	0	0	36		OTHER	INTERVENTIONAL	Allocation: NA|Intervention Model: SINGLE_GROUP|Masking: NONE|Primary Purpose: TREATMENT	NA	SINGLE_GROUP	NONE	TREATMEN	2008-08	2012-08	2012-12	16/04/2008	02/05/2014	19/10/2020	Respiratory	Biomarker-guided therapy selection	Biomarkers / molecular	Biomarkers / molecular	Quality of life / PROs	PK / dosing
NCT04628325	Effects of Furosemide Plus Small HSS in Subjects With Heart Failure With Reduced Ejection Fraction (HFrEF)	COMPLETED	The investigators sought to evaluate the effectiveness of treatment with furosemide + HSS in terms of reduction of serum levels of some chosen markers of heart failure and the response in terms of these markers at a compensated state after an acute saline load.	NO	Heart Failureï¼ŒCongestive	DRUG: Furosemide	Effects of Treatment With Moderate/High Doses of Intravenous Furosemide Plus Small Hypertonic Saline Solutions (HSS) on Atrial Stretching, Assessment of differences between participants on atrial diameters evaluated with echocardiography, 6 days|Effects of Treatment With Moderate/High Doses of Intravenous Furosemide Plus Small Hypertonic Saline Solutions (HSS) on Atrial Fibrosis, Assessment of di…			University of Palermo		ALL	CHILD, ADULT, OLDER_ADULT	1	1	1	1	0	0	0	PHASE3	0	0	0	1	0	0	136		OTHER	INTERVENTIONAL	Allocation: RANDOMIZED|Intervention Model: PARALLEL|Masking: SINGLE (PARTICIPANT)|Primary Purpose: TREATMENT	RANDOMIZED	PARALLEL	SINGLE (PARTICIPANT)	TREATMEN	01/03/2017	30/06/2019	01/05/2020	13/11/2020		13/11/2020	Cardiovascular	Biomarker-guided therapy selection	Functional / physiological / growth	Biomarkers / molecular
NCT01426256	Vitamin D for Enhancing the Immune System in Cystic Fibrosis (DISC Study)	COMPLETED	The purpose of this study is determine if high-dose vitamin D supplementation improves clinical outcomes related to lung function and immunity in patients with Cystic Fibrosis who are admitted to the hospital with an acute lung infection.	NO	Cystic Fibrosis|Respiratory Tract Infections	DIETARY_SUPPLEMENT: Cholecalciferol	Study enrollment to next pulmonary exacerbation requiring any antibiotics, hospitalization or death., 12 months	inflammation, We will examine whether the high-dose vitamin D treatment regimen decreases the pro-inflammatory cytokines, IL-6, IL-8, and TNF- Î±., 12 months|mortality as a separate outcome, 12 months|re-hospitalization as a separate outcome, 12 months|anti-microbial proteins, We will examine whether the high-dose vitamin D treatment regimen increases cathelicidin and hBD-2 mRNA expression in bot…		Emory University	Cystic Fibrosis Foundation	ALL	CHILD, ADULT, OLDER_ADULT	1	1	1	1	0	0	0	PHASE3	0	0	0	1	0	0	91		OTHER	INTERVENTIONAL	Allocation: RANDOMIZED|Intervention Model: PARALLEL|Masking: QUADRUPLE (PARTICIPANT, CARE_PROVIDER, INVESTIGATOR, OUTCOMES_ASSESSOR)|Primary Purpose: TREATMENT	RANDOMIZED	PARALLEL	QUADRUPLE (PARTICIPANT, CARE_PROVIDER, INVESTIGATOR, OUTCOMES_ASSESSOR)	TREATMEN	2011-10	2017-04	2017-07	31/08/2011		13/07/2017	Respiratory	Biomarker-guided therapy selection	Clinical efficacy	Biomarkers / molecular	Survival	Functional / physiological / growth	Clinical efficacy
NCT05962021	Neoadjuvant Toripalimab for Non-squamous NSCLC With EGFR Mutation	NOT_YET_RECRUITING	This study was designed to investigate the efficacy and safety of neoadjuvant Toripalimab (anti-PD1) plus chemotherapy for patients with resectable II-IIIB non-squamous NSCLC harboring EGFR mutation, and to explore the potential predictive and prognostic biomarkers, aiming to provide more abundant evidences for the preoperative treatment decision of non-squamous NSCLC patients.	NO	Non Squamous Non Small Cell Lung Cancer|EGFR Positive Non-small Cell Lung Cancer	DRUG: Toripalimab plus Chemotherapy	Pathologic Complete Response (pCR) Rate, Pathologic complete response (pCR) rate is defined as the percentage of participants with no residual viable tumor in lung primary or lymph nodes as evaluated by blinded independent pathological review (BIPR)., Within 1 week after surgery	Major Pathologic Response (MPR) Rate, Major pathologic response (MPR) rate is defined as the percentage of participants with less than or equal to 10% of residual viable tumor in lung primary or lymph nodes as evaluated by blinded independent pathological review (BIPR). Viable tumors in situ carcinoma should not be included in MPR calculation., Within 1 week after surgery|Pathologic Complete Resp…		Peking University People's Hospital	Shanghai Junshi Bioscience Co., Ltd.	ALL	CHILD, ADULT, OLDER_ADULT	1	1	1	1	0	0	0	PHASE2	0	0	1	0	0	0	126		OTHER	INTERVENTIONAL	Allocation: NON_RANDOMIZED|Intervention Model: PARALLEL|Masking: NONE|Primary Purpose: TREATMENT	NON_RANDOMIZED	PARALLEL	NONE	TREATMEN	01/08/2023	30/06/2026	30/06/2026	27/07/2023		01/08/2023	Oncology	Biomarker-guided therapy selection	Clinical efficacy	Clinical efficacy	Safety / adverse events	Biomarkers / molecular
NCT01702246	Effect of Simvastatin Treatment on Vaso-occlusive Pain in Sickle Cell Disease	COMPLETED	The purpose of this study is to determine whether simvastatin is effective in reducing the frequency and intensity of vaso-occlusive pain episodes in patients with sickle cell disease.	YES	Sickle Cell Disease	DRUG: Simvastatin	Change in Frequency of Vaso-occlusive Pain Events, Before and After Treatment With Simvastatin, The effect of simvastatin treatment will be assessed by measuring the difference from baseline in the mean frequency (and intensity) of vaso-occlusive pain events, after treatment with simvastatin. Pain rate (proportion of pain days) was defined as the number of days reported with sickle cell disease-r…	Change in Plasma High Sensitivity C-reactive Protein, Mean difference in plasma high sensitivity C-reactive protein level, before and after treatment with simvastatin, Baseline and 3 months|Change From Baseline in Total Cholesterol Level After Treatment With Simvastatin, Baseline and 3 months		UCSF Benioff Children's Hospital Oakland	University of California, Los Angeles	ALL	CHILD, ADULT, OLDER_ADULT	1	1	1	1	0	0	0	PHASE1|PHASE2	0	1	1	0	0	0	24		OTHER	INTERVENTIONAL	Allocation: NA|Intervention Model: SINGLE_GROUP|Masking: NONE|Primary Purpose: TREATMENT	NA	SINGLE_GROUP	NONE	TREATMEN	2012-02	2015-05	2015-06	08/10/2012	19/12/2016	19/12/2016	Hematology	Biomarker-guided therapy selection	Clinical efficacy	Biomarkers / molecular
NCT04310930	Finding the Optimal Regimen for Mycobacterium Abscessus Treatment	RECRUITING	Mycobacterium abscessus (MABS) is a group of rapid-growing, multi-drug resistant non-tuberculous mycobacteria (NTM) causing infections in humans. MABS pulmonary disease (MABS-PD) can result in significant morbidity, increased healthcare utilisation, accelerated lung function decline, impaired quality of life, more challenging lung transplantation, and increased mortality. While the overall number…	NO	Pulmonary Disease Due to Mycobacteria (Diagnosis)	DRUG: Amikacin|DRUG: Tigecycline|DRUG: Imipenem|DRUG: Cefoxitin|DRUG: Azithromycin|DRUG: Clarithromycin|DRUG: Clofazimine|DRUG: Ethambutol|DRUG: Amikacin|DRUG: Linezolid|DRUG: co-trimoxazole|DRUG: Doxycycline|DRUG: Moxifloxacin|DRUG: Bedaquiline|DRUG: Rifabutin	Appendix A1 - MABS clearance from respiratory samples with tolerance at final outcome, The probability of MABS clearance with good tolerance at final outcome. MABS clearance defined as: Negative MABS cultures from 4 consecutive sputum samples with one of those sputum specimens collected four weeks after the completion of consolidation therapy or a MABS negative BAL collected four weeks after comp…	The probability of microbiological clearance of MABS at time point final, irrespective of toxicity for participants according to treatment path., Probability of microbiological clearance irrespective of adverse event reporting., 6 weeks, 12 weeks, at end of consolidation (52 and 58 weeks) and at final outcomes at 56 weeks and 62 weeks|The safety of the treatment combinations in patients with MABS…	Examine the MABS clearance status at twelve (12 months) after time point final, To examine whether MABS has been cleared after 12 months completion of the trial using the 12 month follow up site Principal Investigator Questionnaire., 12 months post trial completion	The University of Queensland	Australian Government Department of Health and Ageing|Children's Hospital Foundation|Cystic Fibrosis Foundation|Newcastle University|Griffith University|Erasmus Medical Center|Monash University|University of Copenhagen|HÃ´pital Cochin|South Australian Health and Medical Research Institute|University of Melbourne|James Cook University, Queensland, Australia|Murdoch Childrens Research Institute	ALL	CHILD, ADULT, OLDER_ADULT	1	1	1	1	0	0	0	PHASE2|PHASE3	0	0	1	1	0	0	300		OTHER	INTERVENTIONAL	Allocation: RANDOMIZED|Intervention Model: PARALLEL|Masking: NONE|Primary Purpose: TREATMENT	RANDOMIZED	PARALLEL	NONE	TREATMEN	02/03/2020	30/06/2029	30/06/2030	17/03/2020		31/05/2025	Infectious Diseases	Biomarker-guided therapy selection	Clinical efficacy	Clinical efficacy	Safety / adverse events	Functional / physiological / growth	Biomarkers / molecular
NCT00002410	A Study of Three Different Anti-HIV Drug Combinations in HIV-Infected Patients	COMPLETED	The purpose of this study is to compare the safety and effectiveness of three anti-HIV drug combinations. The three combinations are: (1) efavirenz (DMP 266) plus indinavir; (2) DMP 266 plus zidovudine (ZDV) plus lamivudine (3TC); and (3) indinavir plus ZDV plus 3TC. This study also examines the resistance HIV may have to these drugs and if these drugs are effective over a long period of time.	NO	HIV Infections	DRUG: Indinavir sulfate|DRUG: Lamivudine|DRUG: Zidovudine				Dupont Merck		ALL	CHILD, ADULT	1	1	0	0	0	1	0	PHASE3	0	0	0	1	0	0			INDUSTRY	INTERVENTIONAL	Allocation: |Intervention Model: |Masking: |Primary Purpose: TREATMENT				TREATMEN				31/08/2001		24/06/2005	Infectious Diseases	Biomarker-guided therapy selection	Not classifiable	None / not specified
NCT05751044	HEM-iSMART-B: Dasatinib + Venetoclax + Dexamethasone + Cyclophosphamide and Cytarabine in Pediatric Patients With Relapsed or Refractory Hematological Malignancies	NOT_YET_RECRUITING	HEM-iSMART is a master protocol which investigates multiple investigational medicinal products in children, adolescents and young adults (AYA) with relapsed/refractory (R/R) ALL and LBL. Sub-protocol B is a phase I/II trial evaluating the safety and efficacy of dasatinib + venetocolax in combination with dexamethasone + Cyclophosphamide and cytarabine in children and AYA with R/R ped ALL/LBL whos…	NO	Acute Lymphoblastic Leukemia|Lymphoblastic Lymphoma (Precursor B-Lymphoblastic Lymphoma/Leukaemia) Recurrent|Lymphoblastic Lymphoma (Precursor T-Lymphoblastic Lymphoma/Leukaemia) Recurrent|Lymphoblastic Lymphoma (Precursor B-Lymphoblastic Lymphoma/Leukaemia) Refractory|Lymphoblastic Lymphoma (Precursor T-Lymphoblastic Lymphoma/Leukaemia) Refractory	DRUG: Dasatinib|DRUG: Venetoclax|DRUG: Dexamethasone|DRUG: Cyclophosphamide|DRUG: Cytarabine|DRUG: intrathecal chemotherapy	Phase I: Maximum tolerated dose (MTD) / Recommended phase 2 dose (RP2D)., Defined as the highest dose level tested at which 0/6 or 1/6 patients experiences dose limiting toxicities (DLT) during course 1 with at least 2 patients experiencing DLT at the next higher dose., 3 years|Phase II: Best Overall Response Rate (ORR)., For patients with leukemia: CR and MRD response after 1 cycle of treatment.…	Overall survival (OS), Defined as time from C1D1 until death of any cause., 7 years|Event-free survival (EFS), Defined as time from C1D1 to the first event (subsequent relapse after CR (including molecular reappearance), death of any cause, failure to achieve remission (CR, CRp or CRi), or secondary malignancy)., 7 years|Cumulative incidence of relapse (CIR), Estimate of the risk, that a patient …		Princess Maxima Center for Pediatric Oncology	Innovative Therapies For Children with Cancer Consortium|IBFM|Fight Kids Cancer	ALL	CHILD, ADULT	1	1	0	0	0	1	0	PHASE1|PHASE2	0	1	1	0	0	0	26		OTHER	INTERVENTIONAL	Allocation: NA|Intervention Model: SINGLE_GROUP|Masking: NONE|Primary Purpose: TREATMENT	NA	SINGLE_GROUP	NONE	TREATMEN	01/10/2024	01/10/2031	01/10/2031	02/03/2023		21/06/2024	Oncology	Biomarker-guided therapy selection	Clinical efficacy	Survival	Clinical efficacy	Safety / adverse events	PK / dosing
NCT05745714	HEM-iSMART-C: Ruxolitinib + Venetoclax + Dexamethasone + Cyclophosphamide and Cytarabine in Pediatric Patients With Relapsed or Refractory Hematological Malignancies	NOT_YET_RECRUITING	HEM-iSMART is a master protocol which investigates multiple investigational medicinal products in children, adolescents and young adults (AYA) with relapsed/refractory (R/R) ALL and LBL. Sub-protocol C is a phase I/II trial evaluating the safety and efficacy of ruxolitinib and venetoclax in combination with dexamethasone, cyclophosphamide and cytarabine in children and AYA with R/R ped ALL/LBL wh…	NO	Acute Lymphoblastic Leukemia, in Relapse|Lymphoblastic Lymphoma (Precursor B-Lymphoblastic Lymphoma/Leukaemia) Recurrent|Lymphoblastic Lymphoma (Precursor T-Lymphoblastic Lymphoma/Leukaemia) Recurrent|Lymphoblastic Lymphoma (Precursor B-Lymphoblastic Lymphoma/Leukaemia) Refractory|Lymphoblastic Lymphoma (Precursor T-Lymphoblastic Lymphoma/Leukaemia) Refractory	DRUG: Ruxolitinib|DRUG: Venetoclax|DRUG: Dexamethasone|DRUG: Cyclophosphamide|DRUG: Cytarabine|DRUG: intrathecal chemotherapy	Phase I: Maximum tolerated dose (MTD) / Recommended phase 2 dose (RP2D), Defined as the highest dose level tested at which 0/6 or 1/6 patients experiences dose limiting toxicities (DLT) during course 1 with at least 2 patients experiencing DLT at the next higher dose, 3 years|Phase II: Best Overall Response Rate (ORR), For patients with leukemia: CR and MRD response after 1 cycle of treatment. Th…	Overall survival (OS), Defined as time from C1D1 until death of any cause., 7 years|Event-free survival (EFS), Defined as time from C1D1 to the first event (subsequent relapse after CR (including molecular reappearance), death of any cause, failure to achieve remission (CR, CRp or CRi), or secondary malignancy)., 7 years|Cumulative incidence of relapse (CIR), Estimate of the risk, that a patient …		Princess Maxima Center for Pediatric Oncology	Innovative Therapies For Children with Cancer Consortium|IBFM|Fight Kids Cancer	ALL	CHILD, ADULT	1	1	0	0	0	1	0	PHASE1|PHASE2	0	1	1	0	0	0	26		OTHER	INTERVENTIONAL	Allocation: NA|Intervention Model: SINGLE_GROUP|Masking: NONE|Primary Purpose: TREATMENT	NA	SINGLE_GROUP	NONE	TREATMEN	01/10/2024	01/10/2031	01/10/2031	27/02/2023		21/06/2024	Oncology	Dosing adjustment / optimization	Clinical efficacy	Survival	Clinical efficacy	Safety / adverse events	PK / dosing
NCT05658640	HEM ISMART-D: Trametinib + Dexamethasone + Chemotherapy in Children with Relapsed or Refractory Hematological Malignancies	RECRUITING	HEM-iSMART is a master protocol which investigates multiple investigational medicinal products in children, adolescents and young adults (AYA) with relapsed/refractory (R/R) ALL and LBL. Sub-protocol D is a phase I/II trial evaluating the safety and efficacy of trametinib in combination with dexamethasone, cyclophosphamide and cytarabine in children and AYA with R/R ped ALL/LBL whose tumor presen…	NO	Acute Lymphoblastic Leukemia, in Relapse|Lymphoblastic Lymphoma (Precursor B-Lymphoblastic Lymphoma/Leukaemia) Recurrent|Lymphoblastic Lymphoma (Precursor T-Lymphoblastic Lymphoma/Leukaemia) Recurrent|Lymphoblastic Lymphoma (Precursor B-Lymphoblastic Lymphoma/Leukaemia) Refractory|Lymphoblastic Lymphoma (Precursor T-Lymphoblastic Lymphoma/Leukaemia) Refractory	DRUG: Trametinib|DRUG: Dexamethasone|DRUG: Cyclophosphamide|DRUG: Cytarabine|DRUG: Intrathecal chemotherapy	Phase I: Maximum tolerated dose (MTD) / Recommended phase 2 dose (RP2D), Defined as the highest dose level tested at which 0/6 or 1/6 patients experiences dose limiting toxicities (DLT) during course 1 with at least 2 patients experiencing DLT at the next higher dose, 3 years|Phase II: Best Overall Response Rate (ORR), For patients with leukemia: CR and MRD response after 1 cycle of treatment. Th…	Overall survival (OS), Defined as time from C1D1 until death of any cause., 7 years|Event-free survival (EFS), Defined as time from C1D1 to the first event (subsequent relapse after CR (including molecular reappearance), death of any cause, failure to achieve remission (CR, CRp or CRi), or secondary malignancy), 7 years|Cumulative incidence of relapse (CIR), Estimate of the risk, that a patient w…		Princess Maxima Center for Pediatric Oncology	Innovative Therapies For Children with Cancer Consortium|IBFM|Fight Kids Cancer	ALL	CHILD, ADULT	1	1	0	0	0	1	0	PHASE1|PHASE2	0	1	1	0	0	0	26		OTHER	INTERVENTIONAL	Allocation: NA|Intervention Model: SINGLE_GROUP|Masking: NONE|Primary Purpose: TREATMENT	NA	SINGLE_GROUP	NONE	TREATMEN	14/11/2023	01/04/2029	01/04/2029	21/12/2022		12/11/2024	Oncology	Dosing adjustment / optimization	Clinical efficacy	Survival	Clinical efficacy	Safety / adverse events	PK / dosing
NCT01805206	Prediction of NEC With Urinary iFABP	WITHDRAWN	During the first four days of life, intestinal fatty acid binding protein (iFABP) is elevated in the urine of premature babies who go on to develop necrotizing enterocolitis (NEC) days to weeks later. This study aims to determine whether the withholding of feedings in babies with an elevated urinary iFABP can reduce the incidence of NEC.	NO	Prematurity|Necrotizing Enterocolitis	OTHER: Assessment of urinary iFABP|OTHER: Administration of enteral feedings	Incidence of necrotizing enterocolitis, 90 days	Time to caloric goal for enteral feedings, 90 days		Loma Linda University		ALL	CHILD	1	0	0	0	1	0	0	PHASE2	0	0	1	0	0	0	0		OTHER	INTERVENTIONAL	Allocation: NA|Intervention Model: SINGLE_GROUP|Masking: NONE|Primary Purpose: DIAGNOSTIC	NA	SINGLE_GROUP	NONE	DIAGNOSTI	2014-11	2016-07	2016-07	06/03/2013		14/05/2015	Gastrointestinal/Hepatic	Dosing adjustment / optimization	Clinical efficacy	Functional / physiological / growth
NCT00073073	Exemestane and Celecoxib in Postmenopausal Women at High Risk for Breast Cancer	COMPLETED	The primary goal of this 5-year study is to determine whether exemestane alone or in combination with celecoxib decreases breast tissue density in healthy postmenopausal women at high risk for breast cancer. Dense breast tissue seen on mammography has been linked to an increased risk of breast cancer. The study will also examine the effects of exemestane and celecoxib on bone density, blood hormo…	YES	Breast Neoplasms	DRUG: Exemestane|DIETARY_SUPPLEMENT: Calcium carbonate|DIETARY_SUPPLEMENT: Vitamin D	Percent Change in Mammographic Density at 1 Year on Exemestane, 1 year	Effect of This Drug on Bone Mineral Density, 1 year|Change in Breast Density at 2 Years, 2 years|Effect of This Drug on Serum Hormones, Insulin-like Growth Factor Pathway Components, and Leptin at 3 Months and 1 Year, 3 months and 1 year|Absolute Change of Lipid Profiles on Exemestane From Baseline, 1 year|Effect of This Drug on Breast Tissue Trefoil Factor 1 and Proliferating Cell Nuclear Antige…		Georgetown University	National Cancer Institute (NCI)	FEMALE	CHILD, ADULT, OLDER_ADULT	1	1	1	1	0	0	0	PHASE2	0	0	1	0	0	0	46		OTHER	INTERVENTIONAL	Allocation: NA|Intervention Model: SINGLE_GROUP|Masking: NONE|Primary Purpose: PREVENTION	NA	SINGLE_GROUP	NONE	PREVENTIO	2003-11	2011-12	2011-12	17/11/2003	17/05/2016	17/05/2016	Oncology	Dosing adjustment / optimization	Biomarkers / molecular	Functional / physiological / growth	Biomarkers / molecular
NCT00002199	A Phase III Randomized Double-Blind, Multicenter Study to Evaluate the Safety and Efficacy of 3TC/ZDV/1592U89 and 3TC/ZDV/IDV in HIV-1 Infected Antiretroviral Therapy-Naive Subjects.	COMPLETED	To compare the safety, tolerance, early antiviral activity, and durability of antiviral response of the lamivudine (3TC)/zidovudine (ZDV)/1592U89 arm versus the 3TC/ZDV/indinavir (IDV) arm. To determine the effect of the two arms on clinical efficacy as determined by the occurrence of new CDC, defined class B/C events, survival, medical resource utilization, and the development of plasma viral ge…	NO	HIV Infections	DRUG: Indinavir sulfate|DRUG: Lamivudine/Zidovudine|DRUG: Abacavir sulfate				Glaxo Wellcome		ALL	CHILD, ADULT, OLDER_ADULT	1	1	1	1	0	0	0	PHASE3	0	0	0	1	0	0	550		INDUSTRY	INTERVENTIONAL	Allocation: |Intervention Model: PARALLEL|Masking: |Primary Purpose: TREATMENT		PARALLEL		TREATMEN				31/08/2001		24/06/2005	Infectious Diseases	Dosing adjustment / optimization	Not classifiable	None / not specified
NCT01848457	Preventing Nephrotoxicity and Ototoxicity From Osteosarcoma Therapy	COMPLETED	Osteosarcoma is the most common type of bone cancer in children, adolescents and young adults. Treatment with surgery and a combination of three conventional chemotherapy drugs can cure nearly two-thirds patients with osteosarcoma, but the treatment can also cause irreversible damage to the kidneys and cause permanent hearing loss. The purpose of this study is to evaluate new approaches to preven…	YES	Osteosarcoma|Nephrotoxicity|Ototoxicity	DRUG: Pantoprazole|DRUG: High-dose methotrexate infusion duration	Change in Urinary Biomarkers of Acute Kidney Injury (AKI) Between Pre-Treatment (Baseline), After CISplatin (C) Treatments, and After HDTMX Treatments, This measure describes the urinary biomarkers of AKI after each course of C throughout Cycles 1-2, compared to baseline (pre-infusion) values. Biomarkers of AKI, include: Kidney Injury Molecule-1 (KIM-1), and Neutrophil Gelatinase-Associated Lipoc…	Change in Tumor Volume, Response of the primary tumor to the first two treatment cycles (Cycles 1 and 2) will be assessed by quantifying the change in tumor volume on MRI, after treatment (pre-operative) relative to the pre-treatment tumor volume. By using the log ratio of the tumor volume post-treatment, to the tumor volume pre-treatment. The larger the change, the more effective the treatment.,…		Children's Hospital of Philadelphia	Gateway for Cancer Research	ALL	CHILD, ADULT	1	1	0	0	0	1	0	PHASE2	0	0	1	0	0	0	13		OTHER	INTERVENTIONAL	Allocation: RANDOMIZED|Intervention Model: CROSSOVER|Masking: NONE|Primary Purpose: SUPPORTIVE_CARE	RANDOMIZED	CROSSOVER	NONE	SUPPORTIVE_CAR	2013-04	04/01/2016	01/10/2016	07/05/2013	16/03/2020	16/03/2020	Oncology	Dosing adjustment / optimization	Biomarkers / molecular	Clinical efficacy	Biomarkers / molecular	Functional / physiological / growth	Quality of life / PROs
NCT00982527	Fenoldopam in Pediatric Cardiac Surgery	COMPLETED	The purpose of this study is to determine whether fenoldopam infusion during cardiopulmonary bypass in young children with congenital heart disease is able to reduce indicators of acute kidney injury (biomarkers reduction, diuresis increase) compared to a control group.	NO	Kidney Failure, Acute	DRUG: Placebo|DRUG: Fenoldopam	Reduction of urinary and/or serum levels of biomarker NGAL in treated group versus controls, End of surgery and 12 hours postoperatively	Reduction of urinary and/or serum levels of cystatin C, increase of diuresis and improvement of perfusion markers in treated group versus controls, End of surgery and 12 hours postoperatively		Bambino GesÃ¹ Hospital and Research Institute		ALL	CHILD	1	0	0	0	1	0	0	PHASE3	0	0	0	1	0	0	80		OTHER	INTERVENTIONAL	Allocation: RANDOMIZED|Intervention Model: PARALLEL|Masking: DOUBLE (PARTICIPANT, CARE_PROVIDER)|Primary Purpose: TREATMENT	RANDOMIZED	PARALLEL	DOUBLE (PARTICIPANT, CARE_PROVIDER)	TREATMEN	2009-09	2010-09	2010-11	23/09/2009		28/06/2012	Cardiovascular	Dosing adjustment / optimization	Biomarkers / molecular	Biomarkers / molecular	Functional / physiological / growth
NCT00008866	Effectiveness of Early or Delayed Addition of Hydroxyurea to a Three-Drug Anti-HIV Drug Combination Including Didanosine, in Advanced HIV Patients Who Failed a First or Second Anti-HIV Triple-Drug Therapy	WITHDRAWN	The purpose of this study is to find out whether or not the addition of hydroxyurea to didanosine (ddI) and other anti-HIV medications will result in better control of HIV infection. The Food and Drug Administration (FDA) has approved ddI for treating HIV infections. Hydroxyurea is approved for treating some cancers and blood disorders. It works against HIV-1 when combined with ddI. Researchers n…	NO	HIV Infections	BIOLOGICAL: Tetanus Toxoid Vaccine|DRUG: Hydroxyurea|DRUG: Didanosine				National Institute of Allergy and Infectious Diseases (NIAID)		ALL	CHILD, ADULT, OLDER_ADULT	1	1	1	1	0	0	0	PHASE2	0	0	1	0	0	0	0		NIH	INTERVENTIONAL	Allocation: |Intervention Model: |Masking: DOUBLE|Primary Purpose: TREATMENT			DOUBLE	TREATMEN				31/08/2001		01/11/2021	Infectious Diseases	Dosing adjustment / optimization	Not classifiable	None / not specified
NCT00005000	Treatment With Nelfinavir or Efavirenz of HIV-Infected Patients Who Have Never Received Anti-HIV Drugs	UNKNOWN	The purpose of this study is to compare two drugs (nelfinavir \[NFV\] and efavirenz \[EFV\]) used in start-up anti-HIV treatment. Doctors want to see if one is better than the other in extending the time that viral load (level of HIV in the blood) is kept low. The study will also look at the response of the immune system to each drug.	NO	HIV Infections	DRUG: Nelfinavir mesylate|DRUG: Efavirenz|DRUG: Lamivudine|DRUG: Keyhole-Limpet Hemocyanin|DRUG: Stavudine|DRUG: Zidovudine|DRUG: Didanosine				Agouron Pharmaceuticals		ALL	CHILD, ADULT, OLDER_ADULT	1	1	1	1	0	0	0	PHASE4	0	0	0	0	1	0	200		INDUSTRY	INTERVENTIONAL	Allocation: |Intervention Model: CROSSOVER|Masking: |Primary Purpose: TREATMENT		CROSSOVER		TREATMEN	1999-12			31/08/2001		24/06/2005	Infectious Diseases	Dosing adjustment / optimization	Not classifiable	None / not specified
NCT03401398	Stress Hydrocortisone In Pediatric Septic Shock	RECRUITING	SHIPSS is a multi-institutional, prospective, controlled, randomized, double-blinded interventional trial that will examine the potential benefits and risks of adjunctive hydrocortisone prescribed for children with fluid and vasoactive-inotropic refractory septic shock. It is hypothesized that adjunctive hydrocortisone will significantly reduce the incidence of new and progressive organ dysfuncti…	NO	Septic Shock	DRUG: Hydrocortisone, sodium succinate|DRUG: Normal saline	New or progressive multiple organ dysfunction syndrome as assessed utilizing the Pediatric Logistic Organ Dysfunction (PELOD-2) instrument., Appearance of new or progression of existing organ dysfunctions according to PELOD-2 definitions. PELOD-2 considers 5 organ dysfunctions (neurological, cardiovascular, renal, respiratory, and hematological) with 10 total variables, with dysfunction scored 0 …	28-day hospital mortality or â‰¥25% decrease from baseline in health-related quality of life (HRQL) assessed utilizing the Pediatric Quality of Life Inventory, (PedsQL), Mortality or â‰¥25% decrease in PedsQL from baseline, 28 days following study enrollment	SHIPSS specified adverse events, Occurrence of adverse events plausibly associated with corticosteroid administration. SHIPSS specified events include hyperglycemia, gastrointestinal hemorrhage, delirium, and hospital-acquired infection, 28 days following study enrollment|Risk stratification sepsis biomarkers and pediatric sepsis endotype, Risk stratification sepsis biomarkers will be measured in…	Jerry Zimmerman	Eunice Kennedy Shriver National Institute of Child Health and Human Development (NICHD)|Canadian Institutes of Health Research (CIHR)|Canadian Critical Care Trials Group|Children's Hospital of Eastern Ontario	ALL	CHILD	1	0	0	0	1	0	0	PHASE3	0	0	0	1	0	0	500		OTHER	INTERVENTIONAL	Allocation: RANDOMIZED|Intervention Model: PARALLEL|Masking: QUADRUPLE (PARTICIPANT, CARE_PROVIDER, INVESTIGATOR, OUTCOMES_ASSESSOR)|Primary Purpose: TREATMENT	RANDOMIZED	PARALLEL	QUADRUPLE (PARTICIPANT, CARE_PROVIDER, INVESTIGATOR, OUTCOMES_ASSESSOR)	TREATMEN	11/03/2019	30/09/2026	31/12/2026	17/01/2018		28/05/2025	Infectious Diseases	Dosing adjustment / optimization	Clinical efficacy	Survival	Quality of life / PROs
NCT00221845	Effect of Strict Blood Pressure Control and ACE-Inhibition on Progression of Chronic Renal Failure in Pediatric Patients	COMPLETED	In children with chronic kidney disease, progression to end-stage renal failure is associated with high patient morbidity and poor quality of life. In adults, inhibition of the renin angiotensin system (RAS) slows down the rate of renal failure progression. This concept is as yet unproven in children, in whom chronic renal failure (CRF) is more commonly due to hypo/dysplastic malformations than t…	NO	Children|Chronic Renal Failure|Hypertension|Acquired Kidney Disease|Congenital Kidney Disease	DRUG: ACE Inhibition|DRUG: Intensified Blood Pressure Control|DRUG: Add-on Angiotensin Receptor Blockade	Time interval to renal 'loss' as defined by an absolute decrease in creatinine clearance by 50 % or attainment of renal replacement therapy., two-monthly	Effect of treatment on urinary protein excretion, two-monthly|Effect of treatment on blood pressure, two-monthly|Safety of treatment, initially weekly, than two-monthly		Heidelberg University	European Commission|Boehringer Ingelheim|Baxter Healthcare Corporation|Aventis Pharmaceuticals	ALL	CHILD, ADULT	1	1	0	0	0	1	0	PHASE3	0	0	0	1	0	0	400		OTHER	INTERVENTIONAL	Allocation: RANDOMIZED|Intervention Model: PARALLEL|Masking: NONE|Primary Purpose: TREATMENT	RANDOMIZED	PARALLEL	NONE	TREATMEN	1998-01	2007-07	2010-01	22/09/2005		12/01/2010	Other/Unclassified	Dosing adjustment / optimization	Clinical efficacy	Biomarkers / molecular	Functional / physiological / growth	Safety / adverse events
NCT01202812	A Randomized Trial of LOVAZA in Pediatric Sickle Cell Disease (SCD)	UNKNOWN	The purpose of the study is to determine the effectiveness of LOVAZA (fish oil capsules) to decrease inflammation in children and adolescents with Sickle Cell Disease (SCD). It has been found that besides the damage caused by sickle red blood cells themselves, the inflammatory response that occurs in SCD patients could potentially play a significant role in the occurrence of painful episodes or p…	NO	Sickle Cell Disease|HEMOGLOBIN SS|Hemoglobin S Beta-0 Thalassemia|Inflammation|Quality of Life	DIETARY_SUPPLEMENT: Omega-3 Fatty Acids: Eicosapentaenoic Acid (EPA) and Docosahexaenoic Acid (DHA)|OTHER: Placebo Capsules	To determine whether supplementation with LOVAZA will exert an anti-inflammatory effect by decreasing levels of the inflammatory biomarker high sensitivity C Reactive Protein (hsCRP) in children and adolescents with Sickle Cell Disease (SCD)., 6 months	To determine whether supplementation with LOVAZA will increase health-associated quality of life (QoL) responses as they relate to clinical vasocclusive events (VOC) in children and adolescents with Sickle Cell Disease (SCD)., 6 months		Thomas Jefferson University	Drexel University|GlaxoSmithKline	ALL	CHILD, ADULT	1	1	0	0	0	1	0	PHASE2	0	0	1	0	0	0	48		OTHER	INTERVENTIONAL	Allocation: RANDOMIZED|Intervention Model: PARALLEL|Masking: QUADRUPLE (PARTICIPANT, CARE_PROVIDER, INVESTIGATOR, OUTCOMES_ASSESSOR)|Primary Purpose: TREATMENT	RANDOMIZED	PARALLEL	QUADRUPLE (PARTICIPANT, CARE_PROVIDER, INVESTIGATOR, OUTCOMES_ASSESSOR)	TREATMEN	2010-10	2012-03	2012-03	16/09/2010		25/10/2010	Hematology	Implementation / testing method	Biomarkers / molecular	Quality of life / PROs
[truncated: 2 more columns]
